# Supplementary material for: Salinity-Induced Palmella Formation Mechanism in Halotolerant Algae Dunaliella salina Revealed by Quantitative Proteomics and Phosphoproteomics
Source: Front Plant Sci. 2017 May 23;8:810. doi: 10.3389/fpls.2017.00810 (PMC5441111; doi:10.3389/fpls.2017.00810)
Supplement: Supplementary file 1 [file Table1.XLS]

## Sheet: Sheet1
Supplemental Table S1. Total proteins identified in D. salina cells using LC-MS/MS.
Gi Number(a)	Protein Name(b)	Species(c)	UniProtKB/GenBank(d)	Unique Peptides(e)	Sequence Coverage [%](f)	MW [kDa](g)	Sequence Length(h)	PEP(i)	Ratio H/L Normalized.Biol.1(j)	Ratio H/L Normalized.Biol.2(k)	Ratio H/L Normalized.Biol.3(l)	[0.66,1.5].Significant change.Biol.1(m)	[0.66,1.5].Significant change.Biol.2(n)	[0.66,1.5].Significant change.Biol.3(o)	Ratio H/L Normalized.AVERAGE(p)	Ratio H/L Normalized.RSD(q)	Change trend(r)
	Membrane and transport (36)
116059604	Anion-transporting ATPase family protein	Ostreococcus tauri	emb|CAL55311.1	1	1.9	73.237	671	0.0019361	0.97251	Identified	Identified	→			0.97251
116060208	Vacuolar H+-ATPase V1 sector, subunit A	Ostreococcus tauri	emb|CAL56267.1	1	1	197.51	1791	3.3916e-10	0.49499			↓			0.49499
158282150	Vacuolar ATP synthase, subunit A	Chlamydomonas reinhardtii	gb|EDP07903.1	5	7.5	68.394	616	5.7615e-46		0.61373	0.70446		↓	→	0.659095	0.0973392
158281065	Vacuolar ATP synthase subunit B	Chlamydomonas reinhardtii	gb|EDP06821.1	2	6.9	55.798	504	4.8759e-22	0.54803	Identified	0.57091	↓		↓	0.55947	0.0289177	Decreased
158276078	Vacuolar ATP synthase subunit D	Chlamydomonas reinhardtii	gb|EDP01852.1	1	3.6	27.826	253	0.011442	Identified
307104432	Hypothetical protein CHLNCDRAFT_36776, containing pfam01813 V-ATPase subunit D*	Chlorella variabilis	gb|EFN52686.1	1	5.1	27.953	254	0.0019955	2.2642	Identified	1.37	↑		→	1.8171	0.347969
1495363	H(+)-transporting ATP synthase	Chlamydomonas reinhardtii	emb|CAA63864.1	3	6.9	61.514	569	3.5331e-10	0.85236	2.0086	1.6558	→	↑	↑	1.50559	0.393584	Increased
2648166	H+-ATPase	Dunaliella salina	dbj|BAA23638.1	1	4.5	29.417	265	0.00245815	Identified		Identified
144577511	Predicted protein, containing cd07307 Bin/Amphiphysin/Rvs domain*	Ostreococcus lucimarinus CCE9901	gb|ABO95577.1	1	2.1	47.381	432	0.005851		2.8547	4.0923		↑	↑	3.4735	0.251941	Increased
158280982	Delta-cop	Chlamydomonas reinhardtii	gb|EDP06738.1	4	6.45	55.946	511	2.57946e-05	1.3412	1.4203		→	→		1.38075	0.0405085	No change
158271777	Zeta-cop, subunit of COP-I complex	Chlamydomonas reinhardtii	gb|EDO97589.1	2	6	20.502	184	0.00017227		1.8281			↑		1.8281
300268295	Hypothetical protein VOLCADRAFT_79089, containing cd09254 AP_delta-COPI_MHD, Mu homology domain (MHD) of adaptor protein (AP) coat protein I (COPI) delta subunit domain*	Volvox carteri f. nagariensis	gb|EFJ52476.1	5	11.8	55.815	510	7.6964e-11			1.144			→	1.144
158273550	Importin alpha	Chlamydomonas reinhardtii	gb|EDO99338.1	1	2.5	61.053	555	0.00016396		1.131	1.136		→	→	1.1335	0.00311913	No change
158274453	Component of dynein regulatory complex	Chlamydomonas reinhardtii	gb|EDP00235.1	3	8.3	54.551	471	8.1353e-10			1.19			→	1.19
158279300	Mitochondrial carrier protein	Chlamydomonas reinhardtii	gb|EDP05061.1	1	3.2	44.42	411	0.010445			Identified
158280889	AAA-ATPase of VPS4/SKD1 family	Chlamydomonas reinhardtii	gb|EDP06645.1	2	6.2	48.605	436	0.00064714			2.6765			↑	2.6765
82659069	P-type ATPase	Dunaliella salina	gb|ABB88698.1	2	2.6	99.992	923	0.000226905		2.3643	0.51865		↑	↓	1.44148	0.905372
307106596	Hypothetical protein CHLNCDRAFT_56195, containing cd01135 V_A-ATPase_B, V/A-type ATP synthase (non-catalytic) subunit B domain*	Chlorella variabilis	gb|EFN54841.1	1	5.35	45.225	409	0.000509052		0.018697	Identified		↓		0.018697
158280892	Dynamin-related GTPase	Chlamydomonas reinhardtii	gb|EDP06648.1	1	1.1	86.579	813	0.0018927			1.1747			→	1.1747
300262078	Dynamin-related GTPase	Volvox carteri f. nagariensis	gb|EFJ46287.1	2	3	69.844	628	0.0045567		1.0188			→		1.0188
226519510	Inner dynein arm light chain p28	Micromonas sp. RCC299	gb|ACO65500.1	1	8.5	27.548	246	2.0069e-31			Identified
226458911	Dynein heavy chain	Micromonas pusilla CCMP1545	gb|EEH56207.1	1	0.5	473.99	4204	0.011861			Identified
1684792	Ttf-1	Dunaliella salina	gb|AAB36531.1	2	1.2	136.67	1274	0.00740874		2.7845	1.2399		↑	→	2.0122	0.542788
226453866	Type II secretory pathway family protein	Micromonas pusilla CCMP1545	gb|EEH51174.1	1	2.5	55.785	513	0.00339		Identified
226460224	ATP-binding cassette superfamily	Micromonas pusilla CCMP1545	gb|EEH57518.1	2	3.6	61.292	561	0.00021296	0.89757	0.53315	0.93777	→	↓	→	0.789497	0.282345	No change
226522336	ATP-binding cassette superfamily	Micromonas sp. RCC299	gb|ACO68319.1	1	3.7	32.256	297	0.014759			0.36718			↓	0.36718
226522498	Type II secretory pathway family	Micromonas sp. RCC299	gb|ACO68481.1	1	2.3	61.498	568	0.0023264		1.2433			→		1.2433
300255799	Thylakoid membrane protein	Volvox carteri f. nagariensis	gb|EFJ40084.1	1	6.9	15.353	144	0.0099789	1.6038	1.094		↑	→		1.3489	0.267242
300263590	Hypothetical protein VOLCADRAFT_105028, containing pfam00839 cysteine rich repeat domain*	Volvox carteri f. nagariensis	gb|EFJ47790.1	1	1.1	101.94	913	0.0041027	Identified		0.73692			→	0.73692
300266395	Hypothetical protein VOLCADRAFT_103797, containing pfam00839 cysteine rich repeat domain*	Volvox carteri f. nagariensis	gb|EFJ50582.1	1	0.9	116.7	1053	0.0053755		Identified	Identified
300264234	Vesicle coat protein clathrin, heavy chain	Volvox carteri f. nagariensis	gb|EFJ48431.1	1	0.9	190.39	1716	4.232e-06			0.31637			↓	0.31637
300268325	Hypothetical protein VOLCADRAFT_109575, containing pfam02990 EMP70, endomembrane protein 70*	Volvox carteri f. nagariensis	gb|EFJ52506.1	1	2	73.397	640	0.00042566			Identified
307103844	Hypothetical protein CHLNCDRAFT_56336, containing TIGR00769 AAA, ADP/ATP carrier protein family domain*	Chlorella variabilis	gb|EFN52101.1	2	5.3	64.275	589	8.95072e-05		2.0253	0.81818		↑	→	1.42174	0.600365
226515290	Mitochondrial carrier family	Micromonas sp. RCC299	gb|ACO61286.1	1	5.4	31.386	299	0.00115416	1.1237	0.95183		→	→		1.03776	0.117108	No change
307105218	Hypothetical protein CHLNCDRAFT_25635, containing cd06174 MFS, the major facilitator superfamily*	Chlorella variabilis	gb|EFN53468.1	1	2	52.737	502	0.011356	Identified
307108548	Hypothetical protein CHLNCDRAFT_144280, containing pfam12451 VPS11_C, Vacuolar protein sorting protein 11 C terminal	Chlorella variabilis	gb|EFN56788.1	1	1.4	101.08	960	0.0019541		Identified
	Cell structure (26)
1101777	PF16, containing cd00020 ARM, armadillo/beta-catenin-like repeats domain*	Chlamydomonas reinhardtii	gb|AAC49169.1	1	3	60.213	566	4.9146e-05		Identified
113308	Actin	Volvox carteri	sp|P20904.1|ACT_VOLCA	7	29.4	41.758	377	7.075e-72	Identified	1.2082	0.82534		→	→	1.01677	0.266258	No change
14719362	Actin	Dunaliella salina	gb|AAD44344.2|AF163669_1	1	29.85	41.836	379	5.9765e-74	0.90646		Identified	→			0.90646
300267803	Actin-like protein	Volvox carteri f. nagariensis	gb|EFJ51985.1	1	4.7	41.808	380	0.0010658	Identified
33311064	Actin-like protein	Chlamydomonas moewusii	gb|AAQ03597.1|AF416462_1	1	4.6	38.346	347	0.006815	1.4195			→			1.4195
2625154	Alpha-tubulin	Chloromonas sp. ANT3	gb|AAB86648.1	1	39.7	49.568	451	0			1.3005			→	1.3005
416222	Alpha-tubulin	Chlorella vulgaris	dbj|BAA03955.1	0	30.95	49.712	451	1.29875e-58	1.0242		6.2649	→		↑	3.64455	1.01679
76257859	Alpha-tubulin	Nephroselmis rotunda	gb|ABA41247.1	0	31.4	43.729	395	2.4619e-140		0.89175			→		0.89175
333691275	Alpha-tubulin protein	Dunaliella salina	gb|AEF79970.1	3	47.5	49.466	451	2.011e-294	1.4284	1.3609	9.0081	→	→	↑	3.93247	1.11781	No change
116000450	TBB1_VOLCA Tubulin beta chain	Ostreococcus tauri	emb|CAL50130.1	1	19.9	52.954	473	1.2029e-132	3.9093	4.6555	9.1032	↑	↑	↑	5.88933	0.476826	Increased
116059394	TBA_CHLVU Tubulin alpha chain	Ostreococcus tauri	emb|CAL55101.1	1	25.5	52.459	475	2.099e-124	1.1841	0.97804	Identified	→	→		1.08107	0.13478	No change
135453	Tubulin beta chain	Volvox carteri	sp|P11482.1|TBB1_VOLCA	3	30	49.661	443	1.1877e-194	4.5255	5.6205	9.7973	↑	↑	↑	6.64777	0.418484	Increased
67989591	Beta-tubulin	Dunaliella salina	gb|AAY84712.1	3	25.5	39.1	349	2.4722e-99	Identified	Identified	3.0934			↑	3.0934
134142243	Beta tubulin	Chlamydomonas sp. CCMP225	gb|ABO61465.1	1	10.9	41.121	368	1.6232e-40	4.5788	4.6845	11.483	↑	↑	↑	6.91543	0.572051	Increased
1279362	Striated sfibe-assemblin	Dunaliella bioculata	emb|CAA62413.1	15	52.3	31.412	277	1.3397e-125	4.3234	3.7601	4.7964	↑	↑	↑	4.2933	0.120841	Increased
158271863	Flagellar associated protein	Chlamydomonas reinhardtii	gb|EDO97674.1	1	0.4	336.03	3329	0.0027358	0.91409			→			0.91409
158281667	Flagellar associated protein, transcriptional coactivator-like protein	Chlamydomonas reinhardtii	gb|EDP07421.1	1	8.6	15.185	139	0.0003025	0.30615	Identified	Identified	↓			0.30615
158282728	Flagellar associated protein	Chlamydomonas reinhardtii	gb|EDP08480.1	6	9.3	90.23	817	1.4353e-40	0.66786	0.17223	0.32328	→	↓	↓	0.38779	0.655082	Decreased
158283342	Flagellar associated protein	Chlamydomonas reinhardtii	gb|EDP09093.1	2	2.6	101.97	868	0.00043183		1.9561			↑		1.9561
134041	Flagellar radial spoke protein 3	Chlamydomonas reinhardtii	sp|P12759.1|RSP3_CHLRE	1	3.7	56.784	516	4.4565e-07	Identified		Identified
226517445	Kinesin	Micromonas sp. RCC299	gb|ACO63438.1	1	0.8	144.42	1337	0.0046556			2.0733			↑	2.0733
300260116	Kif3C type kinesin-like protein	Volvox carteri f. nagariensis	gb|EFJ44338.1	1	3.6	44.253	412	4.7703e-06			0.37061			↓	0.37061
334262898	Kinesin-2 motor subunit FLA8	Dunaliella salina	gb|AEG74528.1	3	4.1	87.312	784	1.1747e-10	Identified	0.97165	Identified		→		0.97165
284518784	Kinesin-like calmodulin binding protein	Dunaliella salina	gb|ADB92502.1	10	7.6	141.95	1271	1.6002e-59	0.47145	0.6106	0.29546	↓	↓	↓	0.45917	0.343943	Decreased
95061517	Kinesin like calmodulin binding protein	Chlamydomonas reinhardtii	gb|ABF50981.1	1	2.25	139.2	1238	1.01997e-06		Identified	Identified
307109823	Hypothetical protein CHLNCDRAFT_57124, containing cd01366 KISc_C_terminal domain*	Chlorella variabilis	gb|EFN58060.1	1	2.3	145.31	1332	1.8372e-05	0.9388	0.75077	0.62212	→	→	↓	0.770563	0.206687	No change
	Carbohydrate and energy metabolism (86)
83271027	Chloroplast glyceraldehyde-3-phosphate dehydrogenase	Dunaliella viridis	gb|ABC00187.1	2	34.8	40.404	376	4.1541e-238	1.1796	0.85324	1.1752	→	→	→	1.06935	0.175029	No change
110676645	Chloroplast glyceraldehyde-3-phosphate dehydrogenase subunit A	Ostreococcus tauri	gb|ABG85189.1	1	5.65	40.489	380	0.0007766		4.9411	Identified		↑		4.9411
110676649	Chloroplast glyceraldehyde-3-phosphate dehydrogenase subunit B	Ostreococcus tauri	gb|ABG85191.1	1	7.2	46.692	439	2.1159e-19		Identified	1.5698			↑	1.5698
168831498	Glyceraldehyde-3-phosphate dehydrogenase	Dunaliella salina	gb|ACA35006.1	6	53.2	40.269	376	0	1.2141	1.2708	1.4032	→	→	→	1.29603	0.0748765	No change
87330914	Glyceraldehyde-3-phosphate dehydrogenase subunit A	Cladophora rupestris	gb|ABD37957.1	1	14.65	40.952	376	3.6073e-41		Identified	Identified
284177800	Glyceraldehyde-3-phosphate dehydrogenase	Nephroselmis olivacea	gb|ADB81493.1	0	26.6	18.522	173	3.133e-77	Identified
300257763	Glyceraldehyde-3-phosphate dehydrogenase	Volvox carteri f. nagariensis	gb|EFJ42007.1	1	3.2	39.958	372	0.0108117	2.2612		0.71257	↑		→	1.48689	0.73647
284177802	Glyceraldehyde-3-phosphate dehydrogenase	Ulva sp. EE2	gb|ADB81494.1	1	12.5	33.798	313	2.3572e-24	Identified		Identified
87330898	Glyceraldehyde-3-phosphate dehydrogenase subunit A	Spermatozopsis similis	gb|ABD37956.1	0	15.6	28.31	263	2.58885e-72		Identified	1.6651			↑	1.6651
111608885	6-phosphogluconolactonase	Polytomella parva	gb|ABH11000.1	1	11.6	15.647	146	0.00191952	Identified		0.99256			→	0.99256
1145722	Malate dehydrogenase	Chlamydomonas reinhardtii	gb|AAA84971.1	2	3.5	38.509	373	0.000128656	1.1497		0.38572	→		↓	0.76771	0.703671
226515895	Malate dehydrogenase	Micromonas sp. RCC299	gb|ACO61890.1	1	7.2	33.445	319	6.042e-22		Identified
164604797	Chloroplast malate dehydrogenase	Dunaliella salina	gb|ABY61960.1	12	30.6	47.117	434	2.992e-88	1.5732	1.3226	1.368	↑	→	→	1.42127	0.0939457	No change
300259511	Hypothetical protein VOLCADRAFT_76573, containing cd01338 chloroplast-like malate dehydrogenases domain*	Volvox carteri f. nagariensis	gb|EFJ43738.1	1	6.5	45.09	415	0.00081243			Identified
307111876	Hypothetical protein CHLNCDRAFT_18230, containing cd01337 glyoxysomal and mitochondrial malate dehydrogenases domain*	Chlorella variabilis	gb|EFN60110.1	2	7.1	35.411	338	6.5963e-07		0.2396			↓		0.2396
116056380	MDHG_ORYSA Malate dehydrogenase, glyoxysomal precursor	Ostreococcus tauri	emb|CAL52669.1	1	2.7	52.315	483	0.00070273	1.102			→			1.102
116000386	Enolase	Ostreococcus tauri	emb|CAL50066.1	1	3	134.45	1228	1.5051e-28	Identified	Identified	Identified
29650775	Enolase	Dunaliella salina	gb|AAO86694.1	9	22.3	52.167	479	1.0606e-55	0.50335	0.14226	0.33188	↓	↓	↓	0.32583	0.554341	Decreased
116055286	Phosphoglucomutase	Ostreococcus tauri	emb|CAL57682.1	1	2.9	60.461	559	0.00073366		0.5977			↓		0.5977
290465235	Phosphoglucomutase 1	Dunaliella salina	gb|ADD25038.1	15	31.5	65.083	604	3.0741e-150	0.61455	0.79921	0.6484	↓	→	↓	0.687387	0.14302	Decreased
116056033	DTDP-glucose 4-6-dehydratase/UDP-glucuronic acid decarboxylase	Ostreococcus tauri	emb|CAL58566.1	1	3.2	41.775	376	0.0049968			1.4727			→	1.4727
116060567	Cytosolic phosphoglucose isomerase	Ostreococcus tauri	emb|CAL55903.1	1	3.7	65.061	590	3.5085e-62			Identified
124484349	UDP-glucose 6-dehydrogenase	Chlamydomonas reinhardtii	dbj|BAF46285.1	1	3.15	52.493	477	0.00571245	0.7894	Identified		→			0.7894
144580435	Predicted protein, containing cd06548 glycosyl hydrolases family 18 type II chitinases*	Ostreococcus lucimarinus CCE9901	gb|ABO98495.1	1	3.5	34.87	318	0.048203	Identified
158274018	Cytochrome b5 protein	Chlamydomonas reinhardtii	gb|EDO99803.1	1	11.5	15.006	139	2.7302e-09	2.9511	Identified	3.0355	↑		↑	2.9933	0.0199378	Increased
144581621	Predicted protein, containing pfam01512 respiratory-chain NADH dehydrogenase 51 kD subunit*	Ostreococcus lucimarinus CCE9901	gb|ABO99677.1	1	4.9	49.157	449	1.0553e-13	Identified	Identified	Identified
146552013	Mitochondrial NADH:ubiquinone oxidoreductase 19 kDa subunit	Dunaliella salina	gb|ABQ42182.1	2	5.5	19.697	172	0.000952983		3.7272	5.5676		↑	↑	4.6474	0.280019	Increased
158274792	6-Phosphogluconate dehydrogenase, decarboxylating	Chlamydomonas reinhardtii	gb|EDP00572.1	2	3.5	61.024	566	0.0017926		2.2186			↑		2.2186
158275476	GDP-D-mannose pyrophosphorylase	Chlamydomonas reinhardtii	gb|EDP01253.1	1	2.8	39.561	360	6.0503e-21		Identified
158275922	Pyruvate kinase	Chlamydomonas reinhardtii	gb|EDP01697.1	2	3.6	67.021	617	2.8478e-06	Identified	0.83131	0.89815		→	→	0.86473	0.0546564	No change
290755998	Pyruvate kinase	Dunaliella salina	gb|ADD52598.1	8	13.2	54.477	508	9.4002e-57	0.85177	0.51051	0.51525	→	↓	↓	0.625843	0.312654	Decreased
158277372	Pyruvate dehydrogenase E1 beta subunit	Chlamydomonas reinhardtii	gb|EDP03140.1	2	5.4	36.312	336	0.0011817			0.07812			↓	0.07812
158281100	Transketolase	Chlamydomonas reinhardtii	gb|EDP06856.1	1	1.7	77.66	718	6.7196e-06		0.015488			↓		0.015488
158282454	Starch branching enzyme	Chlamydomonas reinhardtii	gb|EDP08206.1	2	2	90.321	788	0.0015958		0.93671	0.26604		→	↓	0.601375	0.788585
158283485	Sugar nucleotide epimerase	Chlamydomonas reinhardtii	gb|EDP09235.1	2	3.1	43.179	384	0.0019898	Identified	Identified	1.0996			→	1.0996
187756721	Chloroplast triosephosphate isomerase	Volvox carteri	tpg|DAA06180.1	1	2.8	30.724	287	1.8623e-14	0.41048			↓			0.41048
208463466	Glucose-6-phosphate isomerase	Dunaliella salina	gb|ACI29026.1	11	18.8	73.257	659	6.0369e-28	0.19943	0.092677	0.075811	↓	↓	↓	0.122639	0.546605	Decreased
226457161	Dihydrolipoyl dehydrogenase	Micromonas pusilla CCMP1545	gb|EEH54461.1	1	2.6	52.368	503	0.0013113		Identified
226459553	Pyruvate carboxylase	Micromonas pusilla CCMP1545	gb|EEH56848.1	1	1	135.23	1254	0.00023924			Identified
300268018	Hypothetical protein VOLCADRAFT_56464, containing pfam00311 phosphoenolpyruvate carboxylase*	Volvox carteri f. nagariensis	gb|EFJ52200.1	1	1.5	118.49	1054	2.9773e-07		Identified	Identified
226462127	Adp-glucose pyrophosphorylase	Micromonas pusilla CCMP1545	gb|EEH59419.1	1	3.2	54.603	502	3.02401e-05		0.26185	Identified		↓		0.26185
226462959	Adp-glucose pyrophosphorylase	Micromonas pusilla CCMP1545	gb|EEH60237.1	1	2.2	54.898	502	3.6334e-06		Identified	Identified
300262851	Hypothetical protein VOLCADRAFT_75183, containing cd02508 ADP-glucose pyrophosphorylase*	Volvox carteri f. nagariensis	gb|EFJ47055.1	1	1.8	55.936	512	0.00023554	Identified
307102543	Hypothetical protein CHLNCDRAFT_37654, containing cd02508 ADP-glucose pyrophosphorylase*	Chlorella variabilis	gb|EFN50814.1	1	3	55.397	508	5.1102e-13		Identified
226518882	Glucose-1-phosphate adenylyltransferase	Micromonas sp. RCC299	gb|ACO64873.1	1	3.2	55.104	500	1.1929e-08		Identified
226523782	Glucose-6-phosphate dehydrogenase, chloroplast precursor	Micromonas sp. RCC299	gb|ACO69763.1	1	2.4	62.365	552	0.0059464	0.38517			↓			0.38517
300261733	Hypothetical protein VOLCADRAFT_82038, containing pfam02781 glucose-6-phosphate dehydrogenase domain*	Volvox carteri f. nagariensis	gb|EFJ45944.1	1	1.95	66.795	593	0.0046679	Identified	Identified
226524601	Glycosyltransferase family 35 protein	Micromonas sp. RCC299	gb|ACO70581.1	1	1.2	100.73	890	0.0017297	0.22177		0.098749	↓		↓	0.160259	0.542801	Decreased
291586628	Phosphofructokinase	Dunaliella salina	gb|ADE19117.1	3	12.6	27.747	262	1.6839e-23	0.25985	Identified	Identified	↓			0.25985
300268964	Phosphofructokinase family protein	Volvox carteri f. nagariensis	gb|EFJ53144.1	1	2.5	56.199	523	1.8653e-14		Identified
300256534	Hypothetical protein VOLCADRAFT_77841, cotaining pfam00070 pyridine nucleotide-disulphide oxidoreductase domain*	Volvox carteri f. nagariensis	gb|EFJ40798.1	2	2.85	55.531	508	0.0067836		0.32013	1.2722		↓	→	0.796165	0.845572
300259694	Dihydrolipoamide dehydrogenase mitochondrial precursor	Volvox carteri f. nagariensis	gb|EFJ43919.1	3	7.8	49.935	474	7.9175e-13	0.91598		0.27015	→		↓	0.593065	0.770018
300259843	Hypothetical protein VOLCADRAFT_106582, containing pfam02852 pyridine nucleotide-disulphide oxidoreductase domain*	Volvox carteri f. nagariensis	gb|EFJ44067.1	1	2	54.045	511	1.7718e-19		Identified
300260084	Hypothetical protein VOLCADRAFT_82870, containing cd06115 Arabidopsis thaliana peroxisomal citrate synthase like domain*	Volvox carteri f. nagariensis	gb|EFJ44306.1	1	1.8	54.915	506	0.0083353			2.1314			↑	2.1314
300260688	Mitochondrial aconitate hydratase	Volvox carteri f. nagariensis	gb|EFJ44905.1	2	2.2	86.418	805	0.00246453	0.8172		0.67798	→		→	0.74759	0.131681	No change
300260957	Hypothetical protein VOLCADRAFT_82483,containing cd00948 fructose-1,6-bisphosphate aldolase domain*	Volvox carteri f. nagariensis	gb|EFJ45173.1	2	5.3	42.643	393	1.3013e-14	0.64315	0.4137	1.6379	↓	↓	↑	0.89825	0.724462	Decreased
300261368	NADH:ubiquinone oxidoreductase 30 kDa subunit	Volvox carteri f. nagariensis	gb|EFJ45581.1	2	6.5	32.51	285	0.00018438		2.7178	Identified		↑		2.7178
300261706	Hypothetical protein VOLCADRAFT_105794, containing cd06660 Aldo-keto reductases domain*	Volvox carteri f. nagariensis	gb|EFJ45917.1	1	1	104.79	969	0.01156	Identified
300262093	Hypothetical protein VOLCADRAFT_62795, containing PLN02462 sedoheptulose-1,7-bisphosphatase domain*	Volvox carteri f. nagariensis	gb|EFJ46302.1	1	5.4	29.207	279	0.000108156	Identified		Identified
300262782	Hypothetical protein VOLCADRAFT_105295, containing cd00897 eukaryotic UGPase domain*	Volvox carteri f. nagariensis	gb|EFJ46986.1	1	2.3	51.09	479	0.0063719	Identified	0.78322	0.7933		→	→	0.78826	0.00904224	No change
300264057	Isocitrate dehydrogenase, NAD-dependent	Volvox carteri f. nagariensis	gb|EFJ48254.1	2	9.1	39.154	363	8.1875e-18	1.7416		Identified	↑			1.7416
307108986	Hypothetical protein CHLNCDRAFT_34882, containing PLN00118 isocitrate dehydrogenase domain*	Chlorella variabilis	gb|EFN57225.1	1	7.05	40.429	375	5.4005e-18		0.83127	Identified		→		0.83127
300266582	Hypothetical protein VOLCADRAFT_88626, containing cd05467 family 20 carbohydrate-binding module*	Volvox carteri f. nagariensis	gb|EFJ50769.1	1	0.4	294.63	2801	0.010992			Identified
300266588	NADH:ubiquinone oxidoreductase 51 kDa subunit	Volvox carteri f. nagariensis	gb|EFJ50775.1	1	2.55	53.079	489	0.00103757	Identified	Identified
300268136	Hypothetical protein VOLCADRAFT_79099, containing cd06100 citryl-CoA lyase*	Volvox carteri f. nagariensis	gb|EFJ52317.1	3	3.8	65.151	607	0.00040295	Identified	Identified	Identified
300268399	Hypothetical protein VOLCADRAFT_72820, containing cd03791 glycogen synthase domain*	Volvox carteri f. nagariensis	gb|EFJ52580.1	1	1.5	76.406	721	0.01062			1.8775			↑	1.8775
300268972	Hypothetical protein VOLCADRAFT_78818, containing pfam02852 pyridine nucleotide-disulphide oxidoreductase domain*	Volvox carteri f. nagariensis	gb|EFJ53152.1	1	3.2	52.765	499	0.00095234			Identified
300827235	Vacuolar H+-pyrophosphatase	Dunaliella viridis	gb|ADK36629.1	7	11.2	79.364	762	1.30795e-26		2.9185	1.2905		↑	→	2.1045	0.547004
307103579	Hypothetical protein CHLNCDRAFT_37179, containing cd00948 fructose-1,6-bisphosphate aldolase domain*	Chlorella variabilis	gb|EFN51838.1	1	2.1	41.55	385	3.4217e-05	0.4212			↓			0.4212
307107690	Hypothetical protein CHLNCDRAFT_145205, containing PRK06830 diphosphate-fructose-6-phosphate 1-phosphotransferase*	Chlorella variabilis	gb|EFN55932.1	1	2.8	50.38	470	0.0032861			Identified
307110392	hypothetical protein CHLNCDRAFT_29926, containing PRK06830 diphosphate-fructose-6-phosphate 1-phosphotransferase*	Chlorella variabilis	gb|EFN58628.1	1	2.4	50.511	463	0.00100617		Identified	Identified
307109657	Hypothetical protein CHLNCDRAFT_34303, containing cd01398 ribose 5-phosphate isomerase type A subfamily*	Chlorella variabilis	gb|EFN57894.1	1	3.3	29.314	275	0.011474		Identified
61338425	UDP-glucose dehydrogenase	Dunaliella salina	gb|AAX43992.1	4	10.1	52.92	483	1.0634e-16	0.56093	0.62987	0.65522	↓	↓	↓	0.61534	0.0792983	Decreased
88687739	Granule-bound starch synthase	Parachlorella kessleri	dbj|BAE79814.1	2	3.1	65.63	609	0.0012664		1.4921			→		1.4921
119350445	ATP synthase beta subunit	Ankyra judayi	gb|ABL63173.1	1	32.7	42.413	392	5.1138e-138		Identified
119350451	ATP synthase beta subunit	Atractomorpha echinata	gb|ABL63176.1	0	32.7	42.476	392	5.2483e-176		Identified
119350519	ATP synthase beta subunit	Neochloris aquatica	gb|ABL63210.1	0	25.55	42.604	393	4.4449e-140		Identified	Identified
119350547	ATP synthase beta subunit	Spermatozopsis similis	gb|ABL63224.1	1	32.6	42.602	393	2.9586e-286	1.8	2.3559	2.6991	↑	↑	↑	2.285	0.198566	Increased
119358798	ATP synthase beta subunit, mitochondrial precursor	Ostreococcus tauri	emb|CAL52064.2	1	9.1	57.065	530	3.2287e-14	1.8789	1.6158	1.8547	↑	↑	↑	1.78313	0.0815526	Increased
170293993	ATP synthase beta subunit	Halimeda sp. CHR505644	gb|ACB13090.1	0	13.3	40.222	369	1.1566e-166	2.8626	4.6651	2.0086	↑	↑	↑	3.17877	0.426637	Increased
170294001	ATP synthase beta subunit	Caulerpa brownii	gb|ACB13094.1	1	5.7	39.838	367	7.5203e-06			Identified
23503639	ATP synthase beta subunit	Dunaliella parva	dbj|BAC20416.1	0	43.6	40.777	376	6.257e-235	1.648			↑			1.648
87080772	ATP synthase beta subunit	Carteria palmata	dbj|BAE79342.1	1	38	40.742	376	8.2015e-273	Identified
300263055	Mitochondrial F1F0 ATP synthase associated protein	Volvox carteri f. nagariensis	gb|EFJ47258.1	1	3.4	65.623	592	0.0055487		4.7495	5.4959		↑	↑	5.1227	0.103029	Increased
300255425	Hypothetical protein VOLCADRAFT_70522, containing cd02035 ArsA ATPase domain*	Volvox carteri f. nagariensis	gb|EFJ39732.1	1	3.1	44.166	414	0.0019333	1.0311	1.3021	1.0203	→	→	→	1.11783	0.14284	No change
307103070	Hypothetical protein CHLNCDRAFT_141119, containing cd01133 F1 ATP synthase beta subunit*	Chlorella variabilis	gb|EFN51334.1	0	9	45.561	422	3.5025e-21	2.0334	1.5058	2.042	↑	→	↑	1.8604	0.165084	Increased
	Photosynthesis (109)
115826	Chlorophyll a-b binding protein of LHCII type I, chloroplastic	Chlamydomonas moewusii	sp|P22686.1|CB2_CHLMO	1	7	27.128	256	8.4259e-10			2.1216			↑	2.1216
115828	Chlorophyll a-b binding protein of LHCII type I, chloroplastic	Dunaliella salina	sp|P20865.1|CB2_DUNSA	4	31.9	29.107	273	1.3152e-55	0.84155	1.5947	2.6408	→	↑	↑	1.69235	0.533927	Increased
115829	Chlorophyll a-b binding protein of LHCII type I, chloroplastic	Dunaliella tertiolecta	sp|P27517.1|CB2_DUNTE	4	28.1	27.262	253	9.0867e-71	1.1953	1.5464	4.0578	→	→	↑	2.2665	0.688821	No change
123316054	Major light-harvesting chlorophyll a/b protein 3	Dunaliella salina	gb|ABM74386.1	2	23	27.811	261	3.128e-31	1.4212	1.3023	1.1724	→	→	→	1.29863	0.0958242	No change
19423289	Major light-harvesting complex II protein m7	Chlamydomonas reinhardtii	gb|AAL88458.1|AF479779_1	1	13.2	27.954	258	0.00027542	Identified
300263399	Chlorophyll a/b-binding protein of photosystem II	Volvox carteri f. nagariensis	gb|EFJ47600.1	2	6.6	33.824	317	5.5954e-05	1.1263			→			1.1263
333691283	Chloroplast minor chlorophyll a-b binding protein of photosystem II	Dunaliella salina	gb|AEF79974.1	11	43.1	30.271	283	1.0874e-103	1.2784	1.4367	1.5179	→	→	↑	1.411	0.0863223	No change
225580691	Photosystem I light-harvesting cholrophyll-a/b protein 2	Dunaliella salina	gb|ACN94453.1	6	22.8	24.736	228	4.7735e-64	1.3029	0.95643	1.1949	→	→	→	1.15141	0.153969	No change
225580693	Photosystem I light-harvesting cholrophyll-a/b protein 3	Dunaliella salina	gb|ACN94454.1	8	30.1	30.678	286	1.8297e-32	1.9234	2.5418	1.4514	↑	↑	→	1.9722	0.277272	Increased
62199619	Chloroplast Tidi	Dunaliella salina	gb|AAX76906.1	4	15.7	38.083	350	4.2907e-54	1.7721	3.405	1.3514	↑	↑	→	2.17617	0.498487	Increased
74272689	Chloroplast oxygen-evolving protein 3	Chlamydomonas incerta	gb|ABA01140.1	1	4.5	21.948	200	0.0057302		0.2212	0.14048		↓	↓	0.18084	0.315625	Decreased
134270143	D1 reaction center protein of photosystem II	Leptosira terrestris	gb|ABO69332.1	1	14.5	39.937	359	2.9185e-56			0.72723			→	0.72723
229915594	D1 reaction center protein of photosystem II	Parachlorella kessleri	gb|ACQ90937.1	1	15.3	38.993	353	9.8282e-30	0.80989	1.755	0.80221	→	↑	→	1.12237	0.488156	No change
246880782	Photosystem II protein D1	Dunaliella salina	gb|ACS95094.1	2	17.6	39.082	353	5.5108e-42	0.86275	2.4428	0.69295	→	↑	→	1.33283	0.724022	No change
229915597	D2 reaction center protein of photosystem II	Parachlorella kessleri	gb|ACQ90940.1	1	3.4	39.46	352	0.0095429			Identified
246880739	Photosystem II protein D2	Dunaliella salina	gb|ACS95051.1	3	11.9	39.355	352	2.0593e-14	Identified	1.411	0.94347		→	→	1.17724	0.280822	No change
11467794	Photosystem II protein D2	Nephroselmis olivacea	ref|NP_050845.1	1	8.8	39.246	352	6.4161e-13	1.471	1.1128	0.15153	→	→	↓	0.911777	0.748339	No change
246880792	Photosystem II protein VI	Dunaliella salina	gb|ACS95104.1	2	31.8	4.9829	44	0.0022468	2.799	7.5578	Identified	↑	↑		5.1784	0.649811	Increased
246880776	Photosystem II protein H	Dunaliella salina	gb|ACS95088.1	1	36.1	8.7611	83	2.4675e-18	2.0616	2.7546	2.0074	↑	↑	↑	2.27453	0.183173	Increased
156619259	Photosystem II CP43 chlorophyll apoprotein	Chlamydomonas moewusii	gb|ABU88309.1	7	9.7	52.119	472	5.881e-09	0.56839			↓			0.56839
246880754	Photosystem II 44 kDa protein	Dunaliella salina	gb|ACS95066.1	7	16.6	50.351	461	2.53325e-21		4.3018	1.3213		↑	→	2.81155	0.749598
108796935	Photosystem II 47 kDa protein	Pseudendoclonium akinetum	ref|YP_636235.1	1	6.3	56.088	508	4.3248e-11	0.36452	1.1825	0.50103	↓	→	↓	0.682683	0.641882	Decreased
246880779	Photosystem II 47 kDa protein	Dunaliella salina	gb|ACS95091.1	8	22.6	56.039	508	2.0039e-144	0.54079	1.3107	0.86692	↓	→	→	0.906137	0.426481	No change
270048151	CP47 chlorophyll apoprotein of photosystem II	Floydiella terrestris	gb|ACZ58446.1	1	9.6	56.088	509	2.6798e-10			Identified
307931112	Photosystem II CP47 apoprotein	Ulva arasakii	dbj|BAJ21417.1	2	11.05	35.991	329	7.85955e-12	0.71268	2.5444		→	↑		1.62854	0.795327
307103931	Hypothetical protein CHLNCDRAFT_37063, containing COG4447 photosystem II stability/assembly factor*	Chlorella variabilis	gb|EFN52188.1	1	2.4	47.322	449	0.00276266		Identified	Identified
246880725	Cytochrome f	Dunaliella salina	gb|ACS95037.1	9	43.6	31.361	287	1.124e-47	2.1089	1.3455	2.219	↑	→	↑	1.89113	0.251557	Increased
11135341	Cytochrome b6-f complex iron-sulfur subunit, chloroplastic	Volvox carteri	sp|Q9SBN3.1|UCRIA_VOLCA	2	6.3	21.676	206	2.6453e-06	3.1542	3.2777	Identified	↑	↑		3.21595	0.0271546	Increased
108796957	Cytochrome b6	Pseudendoclonium akinetum	ref|YP_636257.1	2	9.3	24.09	215	0.00047986	1.0677			→			1.0677
115349989	Cytochrome b559 alpha subunit of photosystem II	Stigeoclonium helveticum	ref|YP_764405.1	1	11	9.4196	82	0.010143		1.1152			→		1.1152
1052576	Alpha subunit of cytochrome b559	Chlamydomonas reinhardtii	emb|CAA56102.1	1	20.7	9.3035	82	0.010515			1.8479			↑	1.8479
246880738	Photosystem I subunit VII	Dunaliella salina	gb|ACS95050.1	7	85.2	8.8392	81	3.1686e-27	2.3899	2.0801	2.5905	↑	↑	↑	2.3535	0.109258	Increased
158279770	Photosystem I reaction center subunit XI	Chlamydomonas reinhardtii	gb|EDP05530.1	1	9.2	20.284	196	1.9134e-09	Identified
158274090	Photosystem I reaction center subunit II, 20 kDa	Chlamydomonas reinhardtii	gb|EDO99874.1	1	7.7	21.342	196	3.7702e-20	2.6612	4.1868	2.0913	↑	↑	↑	2.97977	0.363607	Increased
12831160	PsaG-like protein	Dunaliella salina	gb|AAK08496.1|AF329274_1	2	11.9	15.664	143	0.0013637	1.1851	1.9397	3.1322	→	↑	↑	2.08567	0.4707	Increased
108773097	Photosystem I assembly protein Ycf3	Scenedesmus obliquus	ref|YP_636006.1	1	6.5	19.679	170	0.00095921		2.9295			↑		2.9295
246880772	Photosystem I assembly protein Ycf3	Dunaliella salina	gb|ACS95084.1	1	15.8	19.702	171	2.7574e-17	1.3415	3.118	Identified	→	↑		2.22975	0.56337
2224380	Ycf3	Chlorella vulgaris	dbj|BAA57864.1	1	11.4	19.456	167	0.00235095	2.5921		2.1571	↑		↑	2.3746	0.129534	Increased
246880773	Photosystem I assembly protein Ycf4	Dunaliella salina	gb|ACS95085.1	2	7.95	25.29	220	0.000504505		Identified	1.0264			→	1.0264
246880800	Photosystem I P700 chlorophyll a apoprotein A1	Dunaliella salina	gb|ACS95112.1	4	6.9	83.024	751	8.9129e-10	Identified	2.3657	1.7835		↑	↑	2.0746	0.198437	Increased
246880764	Photosystem I P700 chlorophyll a apoprotein A2	Dunaliella salina	gb|ACS95076.1	6	13.95	81.798	735	1.50405e-49		2.6436	1.7582		↑	↑	2.2009	0.284462	Increased
215882722	P700 apoprotein A2 of photosystem I	Pyramimonas parkeae	gb|ACJ71095.1	1	2.4	82.966	743	7.8325e-30	1.5955			↑			1.5955
119925	Ferredoxin-1	Dunaliella salina	sp|P00239.1|FER1_DUNSA	1	10.5	10.162	95	0.00164151		Identified	0.16917			↓	0.16917
226454451	Ferredoxin, chloroplast precursor	Micromonas pusilla CCMP1545	gb|EEH51757.1	1	7.4	14.235	135	0.0083183		0.028028	0.2036		↓	↓	0.115814	1.07196	Decreased
158277740	Pyruvate phosphate dikinase	Chlamydomonas reinhardtii	gb|EDP03507.1	2	3.9	103.76	952	4.0969e-12			0.44074			↓	0.44074
158280594	Pyruvate phosphate dikinase	Chlamydomonas reinhardtii	gb|EDP06351.1	0	2.4	96.097	888	3.9755e-15	Identified
226462438	Hypothetical protein MICPUCDRAFT_31359, containing pfam02896 PEP-utilising enzyme*	Micromonas pusilla CCMP1545	gb|EEH59730.1	1	1.8	111.86	1045	2.6955e-06	0.22316	Identified	0.10694	↓		↓	0.16505	0.497909	Decreased
342360007	Chloroplast rubisco activase	Chlorella pyrenoidosa	gb|AEL29575.1	1	6.1	45.71	413	3.5622e-05	2.0891			↑			2.0891
132167	Ribulose bisphosphate carboxylase/oxygenase activase, chloroplastic	Chlamydomonas reinhardtii	sp|P23489.1|RCA_CHLRE	5	12.5	45.039	408	1.071e-74	2.4494	2.5617	2.1371	↑	↑	↑	2.38273	0.0923353	Increased
300262872	Hypothetical protein VOLCADRAFT_105291, containing PLN00020 ribulose bisphosphate carboxylase/oxygenase activase*	Volvox carteri f. nagariensis	gb|EFJ47076.1	1	10.8	45.079	409	2.4631e-08		Identified
328683286	Ribulose 1,5-bisphosphate carboxylase/oxygenase	Caulerpa cliftonii	emb|CCA61767.1	0	14.2	38.337	346	1.1574e-137			Identified
119220460	Ribulose-1,5-bisphosphate carboxylase/oxygenase large subunit	Picochlorum eukaryotum	gb|ABL61368.1	1	20.9	40.354	363	6.5788e-172	Identified	Identified	Identified
122226542	Ribulose bisphosphate carboxylase large chain	Dunaliella tertiolecta	sp|Q2TGZ2.1|RBL_DUNTE	2	30.3	52.541	475	0	0.12981	0.0092882	0.033901	↓	↓	↓	0.0576664	1.10426	Decreased
131933	Ribulose bisphosphate carboxylase large chain	Chlamydomonas reinhardtii	sp|P08211.1|RBL_CHLMO	0	23.4	52.453	475	2.5909e-300	Identified
131934	Ribulose bisphosphate carboxylase large chain	Chlamydomonas reinhardtii	sp|P00877.1|RBL_CHLRE	1	29.3	52.542	475	1.931e-301	Identified
1381506	Ribulose-1,5-bisphosphate carboxylase/oxygenase large subunit	unidentified algae B0m10	gb|AAC49328.1	1	18.7	16.927	150	3.711e-70			Identified
15788079	Ribulose-1,5-bisphosphate carboxylase/oxygenase large subunit	uncultured Chlorophyta	gb|AAL07614.1	1	9.7	21.781	196	3.4883e-06			Identified
164455049	Ribulose-1,5-bisphosphate carboxylase/oxygenase large subunit	Chlorella sp. IFRPD 1014	dbj|BAF97054.1	0	25.7	52.513	475	1.5753e-200	Identified
18158478	Ribulose-1,5-bisphosphate carboxylase/oxygenase large subunit	Trichosolen myura	gb|AAL59662.1	0	16.9	48.53	438	4.9871e-191			0.027009			↓	0.027009
18461352	Ribulose-1,5-bisphosphate carboxylase/oxygenase large subunit	Ostreobium quekettii	gb|AAL71897.1	0	14	49.164	447	1.2762e-148	0.16414		0.024327	↓		↓	0.0942335	1.04912	Decreased
18461355	Ribulose-1,5-bisphosphate carboxylase/oxygenase large subunit	Derbesia marina	gb|AAL71898.1	1	13.8	47.929	436	1.6895e-142	Identified
218117810	Ribulose-1,5-bisphosphate carboxylase/oxygenase large subunit	Nannochloris bacillaris	dbj|BAH03284.1	0	17.9	52.415	475	1.7649e-197	0.23726			↓			0.23726
22128279	Ribulose-1,5-bisphosphate carboxylase/oxygenase large subunit	Chloromonas variabilis	gb|AAM92698.1	1	14.8	36.099	325	2.2822e-76			Identified
223927486	Ribulose-1,5-bisphosphate carboxylase/oxygenase large subunit	Halimeda lacrimosa	gb|ACN23350.1	0	12.6	48.266	437	1.2705e-147			Identified
223927498	Ribulose-1,5-bisphosphate carboxylase/oxygenase large subunit	Halimeda renschii	gb|ACN23356.1	1	17.2	48.055	436	3.1823e-148			Identified
223927534	Ribulose-1,5-bisphosphate carboxylase/oxygenase large subunit	Halimeda discoidea	gb|ACN23374.1	1	17	19.115	176	6.1094e-43	Identified	Identified	Identified
308035484	Ribulose-1,5-bisphosphate carboxylase/oxygenase large subunit	Picocystis salinarum	dbj|BAJ21528.1	1	12	49.661	450	1.3486e-176			Identified
323320900	Ribulose-1,5-bisphosphate carboxylase/oxygenase large subunit	Ulva compressa	gb|ADX36436.1	1	15.5	46.727	423	8.894e-32	Identified	Identified
338857513	Ribulose-1,5-bisphosphate carboxylase/oxygenase large subunit	Bracteacoccus pseudominor	gb|AEJ32839.1	0	16.3	49.405	449	5.5015e-31		0.02056	Identified		↓		0.02056
246880771	Ribulose-1,5-bisphosphate carboxylase/oxygenase large subunit	Dunaliella salina	gb|ACS95083.1	1	34.7	52.453	475	0	0.22153	Identified	0.029267	↓		↓	0.125398	1.08415	Decreased
346990989	Ribulose-1,5-bisphosphate carboxylase/oxygenase large subunit	Elliptochloris sp. MRL-2009	gb|AEO52994.1	1	11	38.506	344	1.6719e-129			Identified
347516457	Ribulose-1,5-bisphosphate carboxylase/oxygenase large subunit	Cloniophora capitellata	gb|AEO99154.1	1	77.3	2.5477	22	4.3505e-07	0.18951	0.018178	Identified	↓	↓		0.103844	1.16665	Decreased
37051247	Ribulose-1,5-bisphosphate carboxylase/oxygenase large subunit	Codium intricatum	dbj|BAC81601.1	1	18.6	24.824	220	1.5204e-74			Identified
59725534	Ribulose-1,5-bisphosphate carboxylase/oxygenase large subunit	Chlamydomonas sp. ICE-L	gb|AAW92106.1	1	15.4	52.342	474	3.90535e-112	Identified		Identified
74315310	Ribulose-1,5-bisphosphate carboxylase/oxygenase large subunit	Tetraselmis suecica	gb|ABA02339.1	1	12	52.336	475	7.6695e-38		Identified	Identified
930313	Ribulose-1,5-bisphosphate carboxylase/oxygenase large-subunit	Pyramimonas cyrtoptera	gb|AAA74061.1	1	11	40.619	363	3.7111e-106	Identified
90959435	Ribulose-1,5-bisphosphate carboxylase/oxygenase large-subunit	Dunaliella primolecta	dbj|BAE92576.1	0	33.3	49.35	448	1.4282e-111		Identified
44890111	Ribulose-1,5-bisphosphate carboxylase/oxygenase small subunit	Dunaliella tertiolecta	gb|AAS48503.1	2	10.1	21.159	189	0.00021752	0.40582	0.019129	Identified	↓	↓		0.212475	1.28689	Decreased
53793876	Ribulose-1,5-bisphosphate carboxylase/oxygenase small subunit	Dunaliella salina	gb|AAU93597.1	1	19.5	21.431	190	8.9765e-21		Identified
78058384	Ribulose-1,5-bisphosphate carboxylase/oxygenase small subunit	Haematococcus pluvialis	gb|ABB17556.1	1	7.1	16.121	141	0.0042546	0.41672	0.041088	0.071265	↓	↓	↓	0.176358	1.18342	Decreased
11134148	Phosphoglycerate kinase, chloroplastic	Volvox carteri	sp|Q9SBN4.1|PGKH_VOLCA	2	3.15	49.14	462	0.00222155	0.20882		0.050712	↓		↓	0.129766	0.861545	Decreased
300266390	Fructose-1,6-bisphosphatase	Volvox carteri f. nagariensis	gb|EFJ50577.1	4	6.3	44.52	414	2.8778e-05	0.43666	0.1512	0.50047	↓	↓	↓	0.362777	0.512678	Decreased
158272616	Predicted protein, containing cd01516 fructose-1,6-bisphosphatase*	Chlamydomonas reinhardtii	gb|EDO98414.1	1	3.5	33.464	314	0.0053591			0.79121			→	0.79121
219741484	Unnamed protein product, containing cd00354 fructose-1, 6-bisphosphatase domain*	Chlamydomonas	emb|CAW62303.1	2	3.3	38.895	366	0.001425	0.24281	Identified	Identified	↓			0.24281
307107355	Phosphoribulokinase precursor	Chlorella variabilis	gb|EFN55598.1	4	7.7	44.904	405	6.3176e-09	1.6033	1.4609	1.9677	↑	→	↑	1.6773	0.155833	Increased
300265624	Hypothetical protein VOLCADRAFT_104265, containing cd02026 phosphoribulokinase domain*	Volvox carteri f. nagariensis	gb|EFJ49815.1	1	10.1	41.93	376	1.40625e-49		1.417	1.6014		→	↑	1.5092	0.0863971
307111391	Hypothetical protein CHLNCDRAFT_33486, containing cd01924 cyclophilin-type peptidylprolyl cis-trans isomerases domain*	Chlorella variabilis	gb|EFN59625.1	1	4	40.301	379	1.9945e-06	0.87973	Identified	0.70967	→		→	0.7947	0.151316	No change
333691285	Chloroplast ribulose phosphate-3-epimerase	Dunaliella salina	gb|AEF79975.1	6	31.1	28.209	264	6.6565e-90	0.60018	0.33007	0.51551	↓	↓	↓	0.48192	0.286671	Decreased
307106735	Hypothetical protein CHLNCDRAFT_48880, containing cd02012 transketolase domain*	Chlorella variabilis	gb|EFN54980.1	2	2.8	72.499	671	0.00016118	0.17919		0.021234	↓		↓	0.100212	1.11455	Decreased
229915482	ATP synthase CF1 alpha subunit	Pedinomonas minor	gb|ACQ90826.1	1	4.9	54.362	506	8.6236e-07	Identified
246880744	ATP synthase CF1 alpha subunit	Dunaliella salina	gb|ACS95056.1	22	47.6	54.539	504	5.5012e-199	1.0833	1.0694	1.7808	→	→	↑	1.31117	0.310238	No change
246880751	ATP synthase CF1 beta subunit	Dunaliella salina	gb|ACS95063.1	11	56.7	51.792	480	0	1.8379	1.7733	2.4539	↑	↑	↑	2.0217	0.185827	Increased
246880762	ATP synthase CF0 B subunit	Dunaliella salina	gb|ACS95074.1	9	55.7	19.778	174	2.9675e-49	0.95224	0.96684	1.4405	→	→	→	1.11986	0.248047	No change
246880770	ATP synthase CF1 epsilon subunit	Dunaliella salina	gb|ACS95082.1	6	60	14.885	135	3.2486e-200	2.2284	2.7289	2.8925	↑	↑	↑	2.6166	0.132232	Increased
5748664	ATP synthase CF1 beta subunit	Prototheca wickerhamii	emb|CAB53102.1	1	16.8	52.331	481	4.2759e-115	2.0105	2.0137	1.2084	↑	↑	→	1.7442	0.266036	Increased
300268633	ATP synthase, gamma subunit, chloroplast precursor	Volvox carteri f. nagariensis	gb|EFJ52813.1	1	4.4	39.119	360	0.00067586	Identified
333691279	Chloroplast ATP synthase gamma subunit	Dunaliella salina	gb|AEF79972.1	9	20.4	38.802	357	6.0231e-55	2.0146	1.9318	2.0721	↑	↑	↑	2.00617	0.0351562	Increased
74272629	chloroplast ATP synthase delta subunit	Chlamydomonas incerta	gb|ABA01110.1	1	5	23.998	220	3.277e-07		Identified
222446765	Mg-protoporphyrin IX chelatase	Caulerpa filiformis	gb|ACM51422.1	1	2.6	38.637	347	0.00582475		0.19673	Identified		↓		0.19673
14582814	Mg-protoporyphyrin IX chelatase subunit I	Chlamydomonas reinhardtii	gb|AAK69657.1|AF343974_1	2	9.4	45.393	417	7.1315e-24	0.5494	0.28744	0.67706	↓	↓	→	0.504633	0.393613	Decreased
158281401	Mg-protoporyphyrin IX chelatase subunit D	Chlamydomonas reinhardtii	gb|EDP07156.1	1	1.7	82.68	767	0.00115481	Identified		Identified
15558845	Mg-protoporyphyrin IX chelatase subunit H	Chlamydomonas reinhardtii	emb|CAC69552.1	2	1.1	154.29	1399	3.1487e-05			0.21944			↓	0.21944
300258455	Hypothetical protein VOLCADRAFT_121490, containing cd01451 Mg-protoporyphyrin IX chelatase domain*	Volvox carteri f. nagariensis	gb|EFJ42691.1	2	3.4	79.232	736	2.1368e-07		Identified
11467786	Mg-protoporyphyrin IX chelatase	Nephroselmis olivacea	ref|NP_050837.1	2	9	39.223	355	1.4207e-05	0.62996	0.23464	0.80794	↓	↓	→	0.557513	0.52633	Decreased
144576216	Predicted protein, containing CHL00081 Mg-protoporyphyrin IX chelatase domain*	Ostreococcus lucimarinus CCE9901	gb|ABO94285.1	1	2	47.926	443	0.0089227		0.63891			↓		0.63891
158281464	Non-discriminatory gln-glu-trna synthetase	Chlamydomonas reinhardtii	gb|EDP07219.1	3	5.9	58.207	538	4.9702e-13	0.43508	Identified	0.0946	↓		↓	0.26484	0.909061	Decreased
109726687	LciD, limiting CO2 inducible protein*	Chlamydomonas reinhardtii	gb|ABG45800.1	1	2.5	50.347	478	0.0013302	1.8321	1.14	1.9495	↑	→	↑	1.64053	0.26664	Increased
158280147	Lumen targeted protein	Chlamydomonas reinhardtii	gb|EDP05906.1	2	7.2	33.102	304	0.0010173		0.29643			↓		0.29643
300259241	Hypothetical protein VOLCADRAFT_76718, containing PLN03098 low PSII accumulation1 domain*	Volvox carteri f. nagariensis	gb|EFJ43470.1	1	2.7	37.62	339	0.011039		0.25342			↓		0.25342
	Other metabolisms (156)
14571673	Soluble inorganic pyrophosphatase	Chlamydomonas reinhardtii	emb|CAC42763.1	1	6.2	22.175	192	5.9075e-05	Identified	Identified
74272667	Chloroplast inorganic pyrophosphatase	Chlamydomonas incerta	gb|ABA01129.1	1	6.2	22.684	208	0.0017538	0.6595		Identified	↓			0.6595
307103608	Hypothetical protein CHLNCDRAFT_32962 , containing cd00412 inorganic pyrophosphatase*	Chlorella variabilis	gb|EFN51867.1	1	6.5	21.61	186	0.0015354	0.3387	0.10354	0.13644	↓	↓	↓	0.192893	0.660154	Decreased
111608921	Aspartate semialdehyde dehydrogenase	Polytomella parva	gb|ABH11018.1	1	8.7	17.13	150	8.2293e-05			Identified
158276438	Aspartate semialdehyde dehydrogenase	Chlamydomonas reinhardtii	gb|EDP02211.1	2	6.5	39.934	370	2.0193e-05	0.53388	0.10649	0.30705	↓	↓	↓	0.315807	0.67709	Decreased
300261206	Hypothetical protein VOLCADRAFT_82287, containing smart00859 semialdehyde dehydrogenase domain*	Volvox carteri f. nagariensis	gb|EFJ45420.1	2	3.1	41.58	386	4.3995e-05	0.31976	Identified	Identified	↓			0.31976
115333400	Mitochondrial glycerol-3-phosphate dehydrogenase	Dunaliella salina	gb|ABI94007.1	2	4.2	70.677	650	5.1695e-11	1.3543	0.95896	1.6811	→	→	↑	1.33145	0.271592	No change
189187649	Glycerol-3-phosphate dehydrogenase	Dunaliella viridis	gb|ACD84643.1	1	1.9	76.135	695	0.00663702		Identified	0.62791			↓	0.62791
61816942	Glycerol-3-phosphate dehydrogenase	Dunaliella salina	gb|AAX56341.1	6	10.7	76.892	701	1.7992e-32	Identified	0.71434	0.40176		→	↓	0.332643
116055622	Argininosuccinate synthase	Ostreococcus tauri	emb|CAL58290.1	2	6.4	50.261	451	3.1067e-09	0.29018	Identified	0.030951	↓		↓	0.160565	1.14161	Decreased
158275078	Argininosuccinate synthase	Chlamydomonas reinhardtii	gb|EDP00857.1	1	4.8	49.021	441	1.4987e-57			Identified
300264337	Argininosuccinate synthase	Volvox carteri f. nagariensis	gb|EFJ48533.1	2	4.8	48.661	440	0.0049077	Identified	Identified
116056384	Sor-like protein	Ostreococcus tauri	emb|CAL52673.1	2	4.3	37.529	347	1.0676e-05	0.44826			↓			0.44826
116056592	Cysteine desulfurase NFS1	Ostreococcus tauri	emb|CAL52881.1	1	4.6	52.87	479	3.2015e-15			Identified
307103198	Hypothetical protein CHLNCDRAFT_56390, containing PRK14012 cysteine desulfurase domain*	Chlorella variabilis	gb|EFN51460.1	1	3.6	42.737	388	0.00015894	Identified	Identified	1.082			→	1.082
300257755	Adenylate kinase	Volvox carteri f. nagariensis	gb|EFJ41999.1	1	4.2	29.332	265	0.013641		0.8139			→		0.8139
300265295	Adenylate kinase	Volvox carteri f. nagariensis	gb|EFJ49487.1	1	7.1	25.907	239	1.4617e-05	Identified	0.41186	1.1513		↓	→	0.78158	0.668982
116057607	Putative adenylate kinase	Ostreococcus tauri	emb|CAL53810.1	1	3.9	28.202	259	0.011573	1.8943			↑			1.8943
307103587	Hypothetical protein CHLNCDRAFT_59789, containing cd01428 adenylate kinase domain*	Chlorella variabilis	gb|EFN51846.1	2	5.7	30.561	282	0.00021026			1.0852			→	1.0852
116058432	Protoporphyrinogen IX oxidase	Ostreococcus tauri	emb|CAL53621.1	2	2.8	56.826	533	7.3669e-06	1.7543			↑			1.7543
116058665	Anthranilate synthase alpha subunit	Ostreococcus tauri	emb|CAL54372.1	2	3.65	58.934	533	0.000646715	Identified		Identified
116058730	POR_DAUCA Protochlorophyllide reductase, chloroplast precursor	Ostreococcus tauri	emb|CAL54437.1	1	2.7	45.264	412	0.0026101	1.224	Identified	Identified	→			1.224
215882703	ATP-binding subunit of protochlorophyllide reductase	Pyramimonas parkeae	gb|ACJ71076.1	1	6.8	32.386	295	0.0073083			Identified
116058834	Tryptophan synthase beta subunit	Ostreococcus tauri	emb|CAL54541.1	2	2.3	92.351	863	7.7121e-07	Identified	Identified	Identified
121364	Glutamine synthetase	Dunaliella salina	sp|P11600.1|GLNA_DUNSA	3	17.9	26.223	234	6.0522e-55	0.57496	0.36118	0.61184	↓	↓	↓	0.515993	0.262279	Decreased
283139174	Glutamine synthetase II	Prototheca zopfii	gb|ADB12592.1	1	4.2	42.166	385	1.4952e-06		Identified	0.52075			↓	0.52075
3869304	Glutamine synthetase	Dunaliella tertiolecta	gb|AAC77379.1	1	8	22.565	200	0.011093	1.099			→			1.099
300267281	Hypothetical protein VOLCADRAFT_73314, containing pfam00120 glutamine synthetase domain*	Volvox carteri f. nagariensis	gb|EFJ51465.1	1	2.1	42.088	382	0.0098168			0.85666			→	0.85666
122937807	Plastid EPSP synthase	Dunaliella salina	gb|ABM68632.1	1	2.7	54.653	514	1.8302e-07	Identified	Identified	Identified
124484367	NAD-dependent epimerase/dehydratase	Chlamydomonas reinhardtii	dbj|BAF46294.1	1	5.8	35.005	310	4.98e-06	0.41804			↓			0.41804
132270939	Acetyl-CoA carboxylase beta subunit	Dunaliella salina	gb|ABO33321.1	2	13.2	37.68	349	3.1569e-14	1.3674	1.762	2.2623	→	↑	↑	1.79723	0.249544	Increased
152957049	Biotin carboxylase	Haematococcus pluvialis	gb|ABS45106.1	1	13.4	21.185	201	5.0462e-08	Identified	0.31365	0.54409		↓	↓	0.42887	0.379942	Decreased
261362648	Biotin carboxylase	Muriella zofingiensis	gb|ACX71633.1	3	11	53.445	490	4.3543e-10	0.39308	0.13721	0.39358	↓	↓	↓	0.307957	0.480169	Decreased
158271224	Biotin carboxylase, acetyl-CoA carboxylase component	Chlamydomonas reinhardtii	gb|EDO97049.1	1	7.7	51.941	483	2.334e-09		Identified
300257372	Hypothetical protein VOLCADRAFT_77540, containing smart00878 biotin carboxylase domain*	Volvox carteri f. nagariensis	gb|EFJ41621.1	1	7	56.908	517	1.10905e-10	0.52518	0.28832		↓	↓		0.40675	0.411765	Decreased
300266884	Hypothetical protein VOLCADRAFT_120546, containing PRK05724 acetyl-CoA carboxylase carboxyltransferase alpha subunit*	Volvox carteri f. nagariensis	gb|EFJ51070.1	2	7.8	67.671	625	2.7103e-13	1.5388	1.7278	2.6127	→	↑	↑	1.95977	0.292534	Increased
307105635	Hypothetical protein CHLNCDRAFT_36222, containing PRK05724 acetyl-CoA carboxylase carboxyltransferase alpha subunit*	Chlorella variabilis	gb|EFN53883.1	1	3.2	57.87	533	0.0014361	1.8331	2.2487	Identified	↑	↑		2.0409	0.143992	Increased
144577039	Predicted protein, containing pfam02629 CoA binding domain*	Ostreococcus lucimarinus CCE9901	gb|ABO95106.1	2	8.1	35.955	344	8.4126e-06	1.1775	0.22851	0.3478	→	↓	↓	0.584603	0.884217	Decreased
144577099	Uridine 5'- monophosphate synthase	Ostreococcus lucimarinus CCE9901	gb|ABO95166.1	1	2.5	51.324	474	0.010292	Identified
158283738	Uridine 5'- monophosphate synthase	Chlamydomonas reinhardtii	gb|EDP09488.1	2	8.9	50.938	474	1.8301e-15			0.79592			→	0.79592
20532371	Argininosuccinate lyase	Chlamydomonas reinhardtii	sp|P22675.2|ARLY_CHLRE	1	5.95	52.038	473	1.65605e-05	Identified		0.017434			↓	0.017434
300262621	Hypothetical protein VOLCADRAFT_102036, containing cd01359 Argininosuccinate lyase domain*	Volvox carteri f. nagariensis	gb|EFJ46826.1	2	4.8	53.017	482	2.4973e-07	0.18301	Identified	Identified	↓			0.18301
144580941	Predicted protein, containing cd01359 argininosuccinate lyase domain*	Ostreococcus lucimarinus CCE9901	gb|ABO98999.1	1	4.9	49.014	442	1.676e-05	Identified		Identified
144581360	Predicted protein, containing cd01294 dihydroorotase domain*	Ostreococcus lucimarinus CCE9901	gb|ABO99417.1	1	3.1	41.608	382	0.00159835		Identified	Identified
144581969	Predicted protein, containing cd01997 GMP synthetase domain*	Ostreococcus lucimarinus CCE9901	gb|ABP00025.1	2	3.8	60.382	547	0.0039322		0.012934			↓		0.012934
144582847	Predicted protein, containing cd06437 cellulose synthase catalytic subunit A2*	Ostreococcus lucimarinus CCE9901	gb|ABP00921.1	1	1	89.59	825	5.3967e-11			Identified
145308308	Stearoyl-ACP-desaturase	Haematococcus pluvialis	gb|ABP57425.1	2	5	44.764	397	1.5666e-05	1.191	0.53598	0.84742	→	↓	→	0.858133	0.381807	No change
158270957	Cobalamin-independent methionine synthase	Chlamydomonas reinhardtii	gb|EDO96787.1	1	1.5	86.772	815	0.0041724		Identified
158271382	Asparagine synthase	Chlamydomonas reinhardtii	gb|EDO97202.1	1	2.8	64.898	578	3.1619e-07			Identified
158271404	Isopropylmalate dehydratase large subunit	Chlamydomonas reinhardtii	gb|EDO97224.1	1	2.9	52.803	487	0.00075142	Identified	Identified	Identified
158271667	Porphobilinogen deaminase	Chlamydomonas reinhardtii	gb|EDO97482.1	1	2.6	37.372	349	0.0085623		0.093272			↓		0.093272
226462634	Porphobilinogen deaminase, chloroplast precursor	Micromonas pusilla CCMP1545	gb|EEH59926.1	1	1.9	40.895	376	3.0882e-15	Identified
158272243	Predicted protein, containing cd05243 atypical SDRs subgroup 5 domain*	Chlamydomonas reinhardtii	gb|EDO98046.1	1	2.7	40.863	372	0.0033624			1.7441			↑	1.7441
300255894	Hypothetical protein VOLCADRAFT_108315, containing cd05233 classical SDRs domain*	Volvox carteri f. nagariensis	gb|EFJ40176.1	1	4.6	29.41	284	5.2615e-12	Identified	Identified	Identified
158272745	Pyridine nucleotide binding protein, containing cd05243 atypical SDRs subgroup 5 domain*	Chlamydomonas reinhardtii	gb|EDO98541.1	1	3.5	34.964	341	0.0014331	Identified	1.3463	1.467		→	→	1.40665	0.0606745	No change
158273308	Predicted protein,containing cd00381 inosine monophosphate dehydrogenase catalytic domain*	Chlamydomonas reinhardtii	gb|EDO99099.1	2	5.3	53.637	507	6.75585e-22		0.14522	0.37725		↓	↓	0.261235	0.628055	Decreased
158275210	AIR synthase-related protein	Chlamydomonas reinhardtii	gb|EDP00988.1	1	0.7	150.65	1403	0.062829	0.31668			↓			0.31668
158275622	Chorismate synthase	Chlamydomonas reinhardtii	gb|EDP01398.1	1	3.1	45.077	422	0.00052595		Identified	Identified
158276707	Ribose-phosphate pyrophosphokinase	Chlamydomonas reinhardtii	gb|EDP02478.1	1	4.3	44.069	398	5.7476e-19			Identified
158276909	Ribose-phosphate pyrophosphokinase	Chlamydomonas reinhardtii	gb|EDP02679.1	2	5.4	45.24	424	1.67125e-05		Identified	0.4424			↓	0.4424
158277365	Glycine cleavage system T protein	Chlamydomonas reinhardtii	gb|EDP03133.1	2	3.2	43.584	409	0.00042135	1.9759	0.97754	1.655	↑	→	↑	1.53615	0.331792	Increased
226463628	Glycine cleavage system P protein	Micromonas pusilla CCMP1545	gb|EEH60906.1	1	1.8	111.96	1045	4.46595e-15	Identified	Identified
158277884	Glutamate synthase, NADH-dependent	Chlamydomonas reinhardtii	gb|EDP03651.1	3	2.5	236.88	2201	9.9213e-70			0.092306			↓	0.092306
226460333	Glutamate synthase	Micromonas pusilla CCMP1545	gb|EEH57627.1	1	0.9	233.99	2181	3.4463e-10			0.13935			↓	0.13935
300256425	Hypothetical protein VOLCADRAFT_108038, containing cd00713 glutamate synthase domain*	Volvox carteri f. nagariensis	gb|EFJ40691.1	1	0.8	246.51	2295	4.702e-07		Identified
158279623	1-hydroxy-2-methyl-2-(E)-butenyl 4-diphosphate synthase	Chlamydomonas reinhardtii	gb|EDP05383.1	1	2.6	74.517	681	0.00018675	0.12351			↓			0.12351
158280397	Predicted protein, containing cd05333, BKR_SDR_c, beta-keto acyl carrier protein reductase domain*	Chlamydomonas reinhardtii	gb|EDP06155.1	2	5.6	33.122	322	7.177e-09	Identified	Identified
158280671	Acetohydroxy acid isomeroreductase	Chlamydomonas reinhardtii	gb|EDP06428.1	1	1.4	60.212	555	0.14489	1.1609			→			1.1609
158281096	Aspartate carbamoyltransferase	Chlamydomonas reinhardtii	gb|EDP06852.1	2	7.9	30.292	272	0.00100955	Identified		Identified
158281678	ATP-sulfurylase	Chlamydomonas reinhardtii	gb|EDP07432.1	1	2.1	47.574	429	0.0453782		Identified	Identified
158282886	S-Adenosylmethionine synthetase	Chlamydomonas reinhardtii	gb|EDP08638.1	5	7.9	42.583	390	5.1274e-13	0.3271	0.024021	0.064401	↓	↓	↓	0.138507	1.18816	Decreased
158283195	Predicted protein, containing cd05927 eukaryotic long-chain fatty acid CoA synthetase domain*	Chlamydomonas reinhardtii	gb|EDP08946.1	1	2.5	55.573	516	0.00086753	0.4632	Identified	0.79154	↓		→	0.62737	0.370071
307111766	Hypothetical protein CHLNCDRAFT_29209, containing cd05927 eukaryotic long-chain fatty acid CoA synthetase domain*	Chlorella variabilis	gb|EFN60000.1	1	1.8	68.272	628	0.002355	Identified	Identified	0.42201			↓	0.42201
158283215	Iron-sulfur cluster assembly scaffold protein	Chlamydomonas reinhardtii	gb|EDP08966.1	1	7.4	17.146	163	0.0086772	Identified
158283449	Acetylglutamate kinase-like protein	Chlamydomonas reinhardtii	gb|EDP09199.1	1	3.5	35.972	340	0.00676215		0.038632	Identified		↓		0.038632
168830113	Chloroplast lycopene beta-cyclase	Dunaliella salina	gb|ACA34344.1	1	3.6	64.541	584	3.5901e-15			Identified
1916990	Phytoene synthase	Dunaliella bardawil	gb|AAB51287.1	1	3.8	48.653	425	4.8013e-06			Identified
19879330	Nucleoside diphosphate kinase	Dunaliella tertiolecta	gb|AAK38732.1	2	9.25	23.974	221	0.00196205	1.6393		1.8987	↑		↑	1.769	0.103688	Increased
300259659	Hypothetical protein VOLCADRAFT_106657, containing cd04413 nucleoside diphosphate kinase Group I domain*	Volvox carteri f. nagariensis	gb|EFJ43885.1	1	7.4	20.968	190	0.0012328	Identified
219107913	Dihydroxyacetone reductase	Dunaliella salina	gb|ACL13982.1	2	4.6	38.385	347	2.7681e-09		Identified
223045771	4-hydroxy-3-methylbut-2-enyl diphosphate reductase	Dunaliella salina	gb|ACM79143.1	8	18.6	53.151	474	3.1248e-47	0.37485	0.054486	0.27914	↓	↓	↓	0.236159	0.696354	Decreased
226455646	2-isopropylmalate synthase	Micromonas pusilla CCMP1545	gb|EEH52949.1	1	5.1	68.523	649	2.8448e-05		Identified
300268548	2-isopropylmalate synthase	Volvox carteri f. nagariensis	gb|EFJ52728.1	1	2.4	67.9	635	0.005479	Identified
307111627	Hypothetical protein CHLNCDRAFT_133663, containing cd07940 2-isopropylmalate synthase domain*	Chlorella variabilis	gb|EFN59861.1	1	6	60.262	564	8.8253e-05		0.090336			↓		0.090336
226456625	Predicted protein, containing cd02203 PurL subunit of the formylglycinamide ribonucleotide amidotransferase domain*	Micromonas pusilla CCMP1545	gb|EEH53926.1	2	1.4	147.98	1384	0.001815			Identified
226456923	Predicted protein, containing PLN03050 pyridoxine (pyridoxamine) 5'-phosphate oxidase*	Micromonas pusilla CCMP1545	gb|EEH54223.1	1	8.5	23.58	224	0.0031971		Identified
226460064	Predicted protein, containing cd01424 methylglyoxal synthase like domain*	Micromonas pusilla CCMP1545	gb|EEH57359.1	1	0.7	120.01	1107	2.0887e-07		Identified
307103805	Hypothetical protein CHLNCDRAFT_49120, containing pfam02786 carbamoyl-phosphate synthase L chain, ATP binding domain*	Chlorella variabilis	gb|EFN52062.1	1	1.9	113.23	1040	1.0297e-16	0.3184	Identified	0.10216	↓		↓	0.21028	0.727148	Decreased
226460932	Predicted protein, containing cd01080 methylene-tetrahydrofolate dehydrogenase/cyclohydrolase domain*	Micromonas pusilla CCMP1545	gb|EEH58226.1	1	3	35.202	331	4.3459e-05		Identified
226514806	Predicted protein, containing cd01080 methylene-tetrahydrofolate dehydrogenase/cyclohydrolase domain*	Micromonas sp. RCC299	gb|ACO60802.1	1	3	35.684	335	0.0095553	0.4097	Identified	0.10835	↓		↓	0.259025	0.822649	Decreased
226515173	Predicted protein, containing cd00611 phosphoserine aminotransferase domain*	Micromonas sp. RCC299	gb|ACO61169.1	1	3	42.903	397	0.0047864	Identified		Identified
307109471	Hypothetical protein CHLNCDRAFT_142929, containing cd00611 phosphoserine aminotransferase domain*	Chlorella variabilis	gb|EFN57709.1	2	3.8	44.989	420	4.7117e-23	Identified	0.11105	0.10138		↓	↓	0.106215	0.0643762	Decreased
226516995	Predicted protein, containing cd04725 orotidine 5'-phosphate decarboxylase domain*	Micromonas sp. RCC299	gb|ACO62989.1	2	4.8	51.566	481	0.00037813		0.72991			→		0.72991
300266337	Hypothetical protein VOLCADRAFT_80294, containing cd04725 orotidine 5'-phosphate decarboxylase domain*	Volvox carteri f. nagariensis	gb|EFJ50525.1	2	3.2	62.431	587	0.00129115	0.91162		1.0619	→		→	0.98676	0.10769	No change
226517811	Bifunctional dihydrofolate reductase-thymidylate synthase	Micromonas sp. RCC299	gb|ACO63804.1	1	2.1	57.858	523	0.01073			Identified
226520651	Predicted protein, containing PRK00772 3-isopropylmalate dehydrogenase domain*	Micromonas sp. RCC299	gb|ACO66639.1	1	2.7	43.356	409	0.00166805	Identified	Identified
227471352	Unnamed protein product, containing cd02993 5'-Adenylylsulfate reductase domain *	Ulva intestinalis	emb|CAY35514.1	1	7.3	46.807	423	8.56357e-07	1.1789		1.8579	→		↑	1.5184	0.316205
2407898	Phytoene desaturase	Dunaliella bardawil	emb|CAA75094.1	3	6.3	64.948	583	2.1406e-13	0.57544	0.7447	0.73201	↓	→	→	0.68405	0.137816	No change
290756000	Phytoene desaturase	Dunaliella salina	gb|ADD52599.1	1	6.9	64.939	582	6.355e-10	Identified
246880734	Photochlorophyllide reductase subunit L	Dunaliella salina	gb|ACS95046.1	1	4.5	31.941	291	0.00027723		0.97923			→		0.97923
246880757	Photochlorophyllide reductase subunit B	Dunaliella salina	gb|ACS95069.1	4	4.3	60.1	533	9.0763e-09	Identified	Identified	0.37286			↓	0.37286
251826344	1-deoxy-D-xylulose 5-phosphate synthase	Dunaliella salina	gb|ACT21080.1	4	5.15	81.036	753	4.71147e-09	0.39422		0.20585	↓		↓	0.300035	0.443941	Decreased
251826346	1-deoxy-D-xylulose 5-phosphate reductoisomerase	Dunaliella salina	gb|ACT21081.1	5	16.1	47.231	436	1.9943e-43	0.32736	0.23847	0.10656	↓	↓	↓	0.22413	0.495678	Decreased
300257564	Hypothetical protein VOLCADRAFT_67859, containing cd04731 imidazoleglycerol phosphate synthase domain*	Volvox carteri f. nagariensis	gb|EFJ41811.1	1	2.2	61.226	582	0.00042807		Identified	Identified
300258007	Hypothetical protein VOLCADRAFT_42159, containing TIGR03328 methylthioribulose-1-phosphate dehydratase domain*	Volvox carteri f. nagariensis	gb|EFJ42248.1	1	2	53.044	491	0.00037133			Identified
300259048	Hypothetical protein VOLCADRAFT_76853, containing cd05254 dTDP-6-deoxy-L-lyxo-4-hexulose reductase domain*	Volvox carteri f. nagariensis	gb|EFJ43279.1	1	8.4	34.651	308	6.251e-07	Identified
300260173	Hypothetical protein VOLCADRAFT_109932, containing cd05255 UDP-sulfoquinovose synthase domain*	Volvox carteri f. nagariensis	gb|EFJ44394.1	1	2.3	52.626	478	0.0067906	Identified	Identified
300260351	Hypothetical protein VOLCADRAFT_106354, containing PRK04750 ubiquinone biosynthesis protein UbiB domain*	Volvox carteri f. nagariensis	gb|EFJ44571.1	1	2.2	55.424	511	0.0051088			0.95567			→	0.95567
300261241	Hypothetical protein VOLCADRAFT_63610, containing PRK00694 4-hydroxy-3-methylbut-2-en-1-yl diphosphate synthase domain*	Volvox carteri f. nagariensis	gb|EFJ45455.1	2	5.6	74.789	679	6.227e-30		Identified	0.18383			↓	0.18383
300261571	Hypothetical protein VOLCADRAFT_105807, containing pfam01964 ThiC domain*	Volvox carteri f. nagariensis	gb|EFJ45783.1	1	2	70.62	642	0.00063564	0.77986			→			0.77986
300261762	Hypothetical protein VOLCADRAFT_105764, containing cd01638 3'-phosphoadenosine-5'-phosphosulfate 3'-phosphatase domain*	Volvox carteri f. nagariensis	gb|EFJ45973.1	1	5.6	33.467	302	4.4953e-10		Identified
300261837	Hypothetical protein VOLCADRAFT_121099, containing COG0665 Glycine/D-amino acid oxidases domain*	Volvox carteri f. nagariensis	gb|EFJ46047.1	1	0.4	334.38	3310	6.7932e-77		2.2405			↑		2.2405
300262137	Iron-sulfur cluster assembly protein	Volvox carteri f. nagariensis	gb|EFJ46345.1	2	3.9	59.439	535	9.2601e-05			0.5782			↓	0.5782
300263038	Copper response defect 1 protein	Volvox carteri f. nagariensis	gb|EFJ47241.1	2	3.6	47.858	415	0.0066471			0.73828			→	0.73828
300263058	Hypothetical protein VOLCADRAFT_109142, containing cd03411 ferrochelatase domain*	Volvox carteri f. nagariensis	gb|EFJ47261.1	1	4	54.755	494	1.5089e-06		1.7804			↑		1.7804
300263899	Hypothetical protein VOLCADRAFT_74797, containing cd01421 inosine monophosphate cyclohydrolase domain*	Volvox carteri f. nagariensis	gb|EFJ48097.1	3	3.9	65.3	611	0.000602012		Identified	Identified
300264193	Aspartate aminotransferase	Volvox carteri f. nagariensis	gb|EFJ48390.1	1	4.3	48.325	438	0.00046348			0.19565			↓	0.19565
300267867	Hypothetical protein VOLCADRAFT_120406, containing cd00609 aspartate aminotransferase domain*	Volvox carteri f. nagariensis	gb|EFJ52049.1	1	1.5	69.993	646	0.0096265	Identified
307106458	Hypothetical protein CHLNCDRAFT_135363, containing cd00609 aspartate aminotransferase domain*	Chlorella variabilis	gb|EFN54704.1	1	2.4	81.645	762	0.00055082	Identified		Identified
307110879	Hypothetical protein CHLNCDRAFT_137913, containing cd00609 aspartate aminotransferase domain*	Chlorella variabilis	gb|EFN59114.1	1	2.15	48.34	441	0.00526435		0.67386	Identified		→		0.67386
300265568	Hypothetical protein VOLCADRAFT_74092, containing cd06451 alanine-glyoxylate aminotransferase domain*	Volvox carteri f. nagariensis	gb|EFJ49759.1	1	3.1	45.784	419	2.3951e-05	0.67568	Identified	Identified	→			0.67568
300265799	Hypothetical protein VOLCADRAFT_74021, containing cd06558 crotonase/enoyl-Coenzyme A hydratase domain*	Volvox carteri f. nagariensis	gb|EFJ49989.1	1	2.6	76.687	732	0.0097601			Identified
300265946	Hypothetical protein VOLCADRAFT_80405, containing cd02940 dihydropyrimidine dehydrogenase domain*	Volvox carteri f. nagariensis	gb|EFJ50135.1	4	7.2	43.016	396	3.37215e-11		Identified	Identified
300266078	Hypothetical protein VOLCADRAFT_104081, containing cd00757 ThiF, MoeB, and HesA family*	Volvox carteri f. nagariensis	gb|EFJ50267.1	1	2.8	59.185	571	3.0857e-05			Identified
300266723	Hypothetical protein VOLCADRAFT_103701, containing cd02993 5'-adenylylsulfate reductase domain*	Volvox carteri f. nagariensis	gb|EFJ50909.1	1	5.8	46.178	415	0.000171477	2.0716		4.5949	↑		↑	3.33325	0.535286	Increased
300266784	Hypothetical protein VOLCADRAFT_88132, containing pfam02222 ATP-grasp domain*	Volvox carteri f. nagariensis	gb|EFJ50970.1	1	3.5	62.438	593	0.00037753		Identified
300266857	Hypothetical protein VOLCADRAFT_79930, containing cd06105 saccharomyces cerevisiae citrate synthases domain*	Volvox carteri f. nagariensis	gb|EFJ51043.1	2	4.2	54.349	497	0.00073882	0.83587			→			0.83587
300267240	Coproporphyrinogen III oxidase chloroplast precursor	Volvox carteri f. nagariensis	gb|EFJ51424.1	1	3.3	45.238	396	0.00061403	Identified
300267274	Hypothetical protein VOLCADRAFT_79713, containing cd00477 formyltetrahydrofolate synthetase domain*	Volvox carteri f. nagariensis	gb|EFJ51458.1	1	2.5	67.564	635	0.000274371	Identified	Identified
300267382	Threonine synthase	Volvox carteri f. nagariensis	gb|EFJ51566.1	2	5.5	55.238	505	9.6315e-12	0.33646	0.030164		↓	↓		0.183312	1.1815	Decreased
226460349	Predicted protein, containing cd01563 threonine synthase domain*	Micromonas pusilla CCMP1545	gb|EEH57643.1	1	2.5	55.612	512	3.68755e-22	Identified	Identified
307108016	Hypothetical protein CHLNCDRAFT_59660, containing cd01563 threonine synthase domain*	Chlorella variabilis	gb|EFN56257.1	2	4.3	55.63	513	2.7494e-05			0.070474			↓	0.070474
300267383	Alanine aminotransferase	Volvox carteri f. nagariensis	gb|EFJ51567.1	1	1.9	58.056	522	0.0056843			0.32331			↓	0.32331
300267414	Hypothetical protein VOLCADRAFT_87784, containing cd01598 PurB_like adenylosuccinases domain*	Volvox carteri f. nagariensis	gb|EFJ51598.1	1	1.6	94.244	895	3.6811e-10		Identified
300267832	Hypothetical protein VOLCADRAFT_79385, containing cd05333 beta-keto acyl carrier protein reductase domain*	Volvox carteri f. nagariensis	gb|EFJ52014.1	1	3.7	33.528	325	0.0027168			Identified
300268009	Hypothetical protein VOLCADRAFT_79370, containing cd01561 cystathionine beta-synthase and cysteine synthase domain*	Volvox carteri f. nagariensis	gb|EFJ52191.1	1	3.4	40.945	388	0.0002002	Identified	Identified	Identified
307107618	Hypothetical protein CHLNCDRAFT_145435, containing TIGR01139 cysteine synthase A domain*	Chlorella variabilis	gb|EFN55860.1	1	6.2	36.866	356	0.00309595		0.13067	0.053477		↓	↓	0.0920735	0.592827	Decreased
300268205	Hypothetical protein VOLCADRAFT_103047, containing pfam02913 FAD linked oxidases domain*	Volvox carteri f. nagariensis	gb|EFJ52386.1	1	0.7	170.43	1559	0.0055244	0.93794			→			0.93794
300268626	Hypothetical protein VOLCADRAFT_102779, containing cd13631 prephenate dehydratase domain*	Volvox carteri f. nagariensis	gb|EFJ52806.1	1	3.5	45.878	423	0.00027641			Identified
300294856	S-adenosyl homocysteine hydrolase	Dunaliella salina	gb|ADJ96635.1	6	23.9	52.816	485	1.2972e-54	0.70205	0.85537	0.76022	→	→	→	0.772547	0.100188	No change
311697319	S-adenosyl homocysteine hydrolase	Chlamydomonas sp. ICE-L	gb|ADQ00183.1	2	9.2	53.029	487	1.1752e-43	Identified	0.57011	0.78684		↓	→	0.678475	0.225876
307102465	Hypothetical protein CHLNCDRAFT_33366, containing cd02027 adenosine 5'-phosphosulfate kinase domain*	Chlorella variabilis	gb|EFN50739.1	1	5.4	28.099	260	0.000383285		Identified	0.94848			→	0.94848
307103222	Hypothetical protein CHLNCDRAFT_27939, containing cd07557 trimeric dUTP diphosphatases domain*	Chlorella variabilis	gb|EFN51484.1	1	8.8	18.115	171	2.1952e-06	0.55602	Identified	Identified	↓			0.55602
307105104	Hypothetical protein CHLNCDRAFT_53914, containing PLN02873 coproporphyrinogen-III oxidase domain*	Chlorella variabilis	gb|EFN53355.1	1	1.2	90.69	818	0.012909		Identified
307107073	Hypothetical protein CHLNCDRAFT_134295, containing smart00702 Prolyl 4-hydroxylase alpha subunit*	Chlorella variabilis	gb|EFN55317.1	1	3.1	74.312	718	0.0062744			1.8308			↑	1.8308
307109123	Hypothetical protein CHLNCDRAFT_30278, containing cd07079 gamma-glutamyl phosphate reductase domain*	Chlorella variabilis	gb|EFN57361.1	1	3	43.186	405	0.003272			Identified
307109346	Hypothetical protein CHLNCDRAFT_16942, containing cd02557 pseudouridine synthases domain*	Chlorella variabilis	gb|EFN57584.1	1	4.7	29.947	275	0.000446745	Identified	0.31076			↓		0.31076
307109449	Hypothetical protein CHLNCDRAFT_142879, containing cd01598 PurB_like adenylosuccinases domain*	Chlorella variabilis	gb|EFN57687.1	2	5.5	53.835	492	0.000555644	0.16604		Identified	↓			0.16604
307110858	Hypothetical protein CHLNCDRAFT_18988, containing cd01744 carbamoyl phosphate synthase II domain*	Chlorella variabilis	gb|EFN59093.1	1	2.4	48.351	449	0.0091309	0.92986		Identified	→			0.92986
307111064	Hypothetical protein CHLNCDRAFT_137657, containing cd00715 glutamine amidotransferases class-II domain*	Chlorella variabilis	gb|EFN59299.1	2	3.2	62.315	568	0.0017402	0.18667			↓			0.18667
307111112	Hypothetical protein CHLNCDRAFT_33815, containing cd02023 uridine monophosphate kinase domain*	Chlorella variabilis	gb|EFN59347.1	1	3.5	45.292	395	0.0025542			Identified
307111549	Hypothetical protein CHLNCDRAFT_29321, containing cd06451 alanine-glyoxylate aminotransferase domain*	Chlorella variabilis	gb|EFN59783.1	1	5	40.716	377	0.020131	0.72085			→			0.72085
307111839	Hypothetical protein CHLNCDRAFT_59537, containing cd05372 enoyl acyl carrier protein reductase domain*	Chlorella variabilis	gb|EFN60073.1	1	2.7	38.855	368	0.00254217	0.41667	0.19231		↓	↓		0.30449	0.521024	Decreased
307111873	Hypothetical protein CHLNCDRAFT_55943, containing cd04727 pyridoxal 5'-phosphate synthase domain*	Chlorella variabilis	gb|EFN60107.1	3	8.5	31.504	295	8.1546e-23		0.073025			↓		0.073025
334359307	L,L-Diaminopimelate Aminotransferase, alpha subunit	Chalmydomonas Reinhardtii	pdb|3QGU	3	6.5	48.846	449	3.4764e-06	0.24829	0.032443	Identified	↓	↓		0.140367	1.08735	Decreased
226518884	Predicted protein, containing pfam07683 cobalamin synthesis protein cobW domain*	Micromonas sp. RCC299	gb|ACO64875.1	1	3.2	48.631	444	0.00135028		0.35208	0.48754		↓	↓	0.41981	0.228162	Decreased
	Transcription (56)
307111540	Hypothetical protein CHLNCDRAFT_133450, containing cd00074 histone 2A domain*	Chlorella variabilis	gb|EFN59774.1	4	27.2	15.305	147	6.4535e-09	0.2713	0.17454	0.15113	↓	↓	↓	0.19899	0.320151	Decreased
307111834	Hypothetical protein CHLNCDRAFT_48410, containing cd00074 histone 2A domain*	Chlorella variabilis	gb|EFN60068.1	1	11.9	14.473	135	4.3633e-08	0.32447		Identified	↓			0.32447
300269009	Histone H2B	Volvox carteri f. nagariensis	gb|EFJ53189.1	5	13.7	17.26	161	2.2759e-08	0.30276	0.10858	0.16425	↓	↓	↓	0.191863	0.521161	Decreased
116057937	Histones H3 and H4	Ostreococcus tauri	emb|CAL54140.1	4	16.45	23.974	213	5.83015e-06	0.45472		0.5758	↓		↓	0.51526	0.166162	Decreased
157043072	Histone H4	Dunaliella salina	gb|ABV02069.1	9	51.1	9.9326	90	5.7792e-37	0.36307	0.68486	0.47779	↓	→	↓	0.508573	0.320679	Decreased
11467790	RNA polymerase beta subunit	Nephroselmis olivacea	ref|NP_050841.1	1	0.4	165.15	1463	0.0040081	Identified
246880788	Alpha subunit of RNA polymerase	Dunaliella salina	gb|ACS95100.1	2	5.7	61.274	547	3.9279e-07			0.62707			↓	0.62707
246880790	RNA polymerase fragment 2 beta subunit	Dunaliella salina	gb|ACS95102.1	2	3.7	104.67	924	3.4635e-06			Identified
116056444	Myb family transcription factor	Ostreococcus tauri	emb|CAL52733.1	1	1.6	52.343	490	2.3197e-13	Identified
116060093	ATP-dependent RNA helicase	Ostreococcus tauri	emb|CAL56152.1	1	2	66.814	592	0.0099391			Identified
226521861	Dead-box ATP-dependent RNA helicase	Micromonas sp. RCC299	gb|ACO67847.1	1	4	61.397	576	3.1314e-06		1.0159			→		1.0159
300260582	Hypothetical protein VOLCADRAFT_82651, containing cd00268 DEAD-box helicases domain*	Volvox carteri f. nagariensis	gb|EFJ44800.1	4	5.9	64.879	612	1.1324e-08	2.233	1.179	1.624	↑	→	↑	1.67867	0.315204	Increased
300268379	Hypothetical protein VOLCADRAFT_103050, containing cd00268 DEAD-box helicases domain*	Volvox carteri f. nagariensis	gb|EFJ52560.1	1	1.5	85.741	803	0.014739			1.1194			→	1.1194
158274317	Predicted protein, containing cd00268 DEAD-box helicases domain*	Chlamydomonas reinhardtii	gb|EDP00100.1	1	1.8	56.076	515	0.0129645		0.50353	0.6205		↓	↓	0.562015	0.147167	Decreased
307111885	Hypothetical protein CHLNCDRAFT_33628, containing cd00046 DEAD-like helicases domain*	Chlorella variabilis	gb|EFN60119.1	1	1.7	80.09	716	0.001303			0.47972			↓	0.47972
116060920	Putative nicotiana eukaryotic, containing cd00268 DEAD-box helicases domain*	Ostreococcus tauri	emb|CAL57398.1	1	5.4	45.995	404	0.00014958		Identified
116061031	EF-1 alpha-like protein	Ostreococcus tauri	emb|CAL56419.1	1	8.8	54.178	490	2.52655e-10		Identified	0.15247			↓	0.15247
121077833	Pontin	Volvox carteri f. nagariensis	gb|ABM47316.1	1	2.6	49.638	455	0.0099881	Identified
158270457	Subunit of exon junction complex	Chlamydomonas reinhardtii	gb|EDO96302.1	5	12.9	48.784	435	3.3289e-19	0.35322	0.13317	0.34053	↓	↓	↓	0.27564	0.448214	Decreased
158271625	Small nuclear ribonucleoprotein Sm D1	Chlamydomonas reinhardtii	gb|EDO97440.1	1	18.4	12.513	114	1.1662e-67	0.6708			→			0.6708
307105891	Hypothetical protein CHLNCDRAFT_135527, containing cd01717 Sm protein B domain*	Chlorella variabilis	gb|EFN54138.1	1	8.2	16.898	159	0.00018366	0.8078	0.37006	0.18621	→	↓	↓	0.45469	0.70228	Decreased
226454769	Predicted protein, containing cd01718 Sm protein E	Micromonas pusilla CCMP1545	gb|EEH52074.1	1	12.2	10.371	90	0.025337		0.55939			↓		0.55939
158272180	Ribonucleoside-diphosphate reductase large subunit	Chlamydomonas reinhardtii	gb|EDO97984.1	1	2.2	97.834	878	0.011369			Identified
158272360	SR protein factor	Chlamydomonas reinhardtii	gb|EDO98162.1	1	6.2	25.538	224	0.0055989	Identified
158274315	Predicted protein, containing cd12241 RRM_SF3B14, RNA recognition motif found in pre-mRNA branch site protein p14 (SF3B14) and similar proteins domain*	Chlamydomonas reinhardtii	gb|EDP00098.1	2	17.45	14.784	129	0.00078818		1.9174	Identified		↑		1.9174
158275475	Predicted protein, containing cd02396 PCBP_like_KH, K homology RNA-binding domain, PCBP_like*	Chlamydomonas reinhardtii	gb|EDP01252.1	2	3	35.396	338	0.018695	0.43362			↓			0.43362
158276466	U2 snRNP auxiliary factor, large subunit	Chlamydomonas reinhardtii	gb|EDP02238.1	1	3.3	31.805	306	0.00585858	0.89521		1.2087	→		→	1.05195	0.210723	No change
158278324	Predicted protein, containing pfam07717 OB_NTP_bind, Oligonucleotide/oligosaccharide-binding (OB)-fold domain*	Chlamydomonas reinhardtii	gb|EDP04089.1	1	0.8	118.45	1108	0.011654		0.7472	0.80467		→	→	0.775935	0.0523722	No change
158278939	PsaB RNA binding protein	Chlamydomonas reinhardtii	gb|EDP04701.1	2	6.7	39.858	358	7.16195e-06		Identified	Identified
158280020	Predicted protein, containing pfam01125 G10 protein domain*	Chlamydomonas reinhardtii	gb|EDP05779.1	2	8	17.635	150	0.0030684	0.36839	Identified	Identified	↓			0.36839
158283963	Minichromosome maintenance protein 5	Chlamydomonas reinhardtii	gb|EDP09713.1	2	2.2	79.29	718	0.00282			0.65955			↓	0.65955
300260520	Minichromosome maintenance protein 4	Volvox carteri f. nagariensis	gb|EFJ44739.1	1	1	108.16	1001	0.0092449			Identified
169822885	MAR-binding protein	Dunaliella salina	gb|ACA96503.1	2	5.35	58.657	541	1.59373e-06	0.87442		0.95336	→		→	0.91389	0.0610785	No change
226458607	Predicted protein, containing smart01050 CactinC_cactus domain*	Micromonas pusilla CCMP1545	gb|EEH55904.1	1	3.6	30.921	281	0.0095697	1.9283			↑			1.9283
226462642	Nucleolar RNA binding protein	Micromonas pusilla CCMP1545	gb|EEH59934.1	2	9.4	51.535	469	5.5338e-07		0.98442			→		0.98442
226521473	Predicted protein, containing cd08640 DNA_pol_A_plastid_like domain*	Micromonas sp. RCC299	gb|ACO67460.1	1	1.5	107.01	972	0.0041866			Identified
2645975	Proliferating cell nuclear antigen	Dunaliella tertiolecta	gb|AAB87568.1	1	7.8	22.912	205	3.65323e-06		Identified	Identified
300258479	Hypothetical protein VOLCADRAFT_97159, containing pfam01795 Methyltransf_5, MraW methylase family*	Volvox carteri f. nagariensis	gb|EFJ42715.1	1	3.9	33.5	305	0.0072009			Identified
300258532	Hypothetical protein VOLCADRAFT_107118, containing pfam02840 Prp18 domain*	Volvox carteri f. nagariensis	gb|EFJ42768.1	1	4.2	51.919	472	0.00250219		Identified	Identified
300260156	Hypothetical protein VOLCADRAFT_106420, containing cd12236 RRM_snRNP70 domain*	Volvox carteri f. nagariensis	gb|EFJ44377.1	2	2.5	46.132	393	0.00672788		0.25236	0.99937		↓	→	0.625865	0.843977
300261988	Centrin	Volvox carteri f. nagariensis	gb|EFJ46197.1	1	21.8	19.359	170	2.4964e-62	1.031	0.78473	1.1389	→	→	→	0.984877	0.184322	No change
300263506	Structural maintenance of chromosomes protein 4	Volvox carteri f. nagariensis	gb|EFJ47706.1	1	1.1	138.69	1239	0.00096432			Identified
300263602	Phosphorus starvation response 1 protein, transcriptional regulator	Volvox carteri f. nagariensis	gb|EFJ47802.1	2	2.6	101.97	991	0.0016305		1.5308			→		1.5308
300264583	Hypothetical protein VOLCADRAFT_90613, containing pfam03343 SART-1 family*	Volvox carteri f. nagariensis	gb|EFJ48778.1	1	1.4	100.07	946	0.0065512	0.97484	Identified		→			0.97484
300264985	Hypothetical protein VOLCADRAFT_90047, containing cd00018 AP2, DNA-binding domain*	Volvox carteri f. nagariensis	gb|EFJ49178.1	1	4.2	30.445	262	1.3344e-12		2.1868			↑		2.1868
300267263	Hypothetical protein VOLCADRAFT_116438, containing cd10017 B3_DNA, Plant-specific B3-DNA binding domain	Volvox carteri f. nagariensis	gb|EFJ51447.1	1	4.2	28.972	287	0.0028848			Identified
300268510	Hypothetical protein VOLCADRAFT_85925, containing pfam12627 PolyA_pol_RNAbd domain*	Volvox carteri f. nagariensis	gb|EFJ52690.1	1	3.8	33.06	316	0.0029448			Identified
307104400	Hypothetical protein CHLNCDRAFT_54290, containing pfam01585 G-patch domain*	Chlorella variabilis	gb|EFN52654.1	1	2.6	94.009	871	0.00129748	2.6826	1.7102		↑	↑		2.1964	0.313053	Increased
307104714	Hypothetical protein CHLNCDRAFT_137359, containing smart00990 VRR_NUC domain*	Chlorella variabilis	gb|EFN52966.1	1	1.2	106.82	997	0.0041077		Identified
307107558	Hypothetical protein CHLNCDRAFT_57717, containing pfam07842 GCFC, GC-rich sequence DNA-binding factor-like protein domain	Chlorella variabilis	gb|EFN55800.1	1	0.8	107.78	1019	0.0081545			1.499			→	1.499
325947635	CPD photolyase	Dunaliella tertiolecta	gb|ADZ46042.1	1	5.95	26.519	236	0.0037464		1.7499	Identified		↑		1.7499
51849608	DNA helicase RecG	Nannochloris bacillaris	dbj|BAD42331.1	1	0.7	143.78	1341	0.013659			Identified
226519606	Predicted protein, containing cd03344 GroEL_like type I chaperonin domain*	Micromonas sp. RCC299	gb|ACO65596.1	0	10.9	55.005	523	2.2405e-117			0.38897			↓	0.38897
300268035	Hypothetical protein VOLCADRAFT_79395, containing cd03344 GroEL_like type I chaperonin domain*	Volvox carteri f. nagariensis	gb|EFJ52217.1	2	6.3	60.602	571	1.0754e-12	1.1515	0.18571	0.42353	→	↓	↓	0.586913	0.857363	Decreased
307103190	Hypothetical protein CHLNCDRAFT_59809, containing cd03344 GroEL_like type I chaperonin domain*	Chlorella variabilis	gb|EFN51452.1	1	4.8	61.414	584	3.1238e-32	0.3178	Identified	Identified	↓			0.3178
158281072	Nucleolar protein, component of C/D snoRNPs	Chlamydomonas reinhardtii	gb|EDP06828.1	3	7.3	33.035	315	7.9058e-05	0.39636	0.12618	0.23977	↓	↓	↓	0.254103	0.533874	Decreased
	Protein synthesis (109)
226516710	Ribosomal protein	Micromonas sp. RCC299	gb|ACO62704.1	2	15.2	17.817	158	1.0631e-08	Identified	0.8863	0.59923		→	↓	0.742765	0.273289
226515095	Predicted protein, containing cd05692, S1_RPS1_repeat_hs4 domain*	Micromonas sp. RCC299	gb|ACO61091.1	2	4.1	94.659	876	0.00081325			0.29612			↓	0.29612
307103908	Hypothetical protein CHLNCDRAFT_27155, containing cd04457 S1_S28E domain*	Chlorella variabilis	gb|EFN52165.1	1	18.2	7.6069	66	0.0048342	Identified	0.22641	Identified		↓		0.22641
158283658	Ribosomal protein S2	Chlamydomonas reinhardtii	gb|EDP09408.1	1	6.2	30.291	274	1.74215e-07		1.4498	0.89451		→	→	1.17216	0.334981	No change
246880780	Ribosomal protein S2	Dunaliella salina	gb|ACS95092.1	9	7.6	100.18	878	5.5086e-10	Identified	1.1087	0.4412		→	↓	0.77495	0.609064
246880795	Ribosomal protein S3	Dunaliella salina	gb|ACS95107.1	6	10.4	81.55	706	1.17318e-28		2.2144	0.51113		↑	↓	1.36277	0.883787
300269048	Hypothetical protein VOLCADRAFT_120230, containing cd02413 40S_S3_KH domain*	Volvox carteri f. nagariensis	gb|EFJ53228.1	3	1.7	170.75	1596	1.7057e-06	1.5645	1.5798	1.3644	↑	↑	→	1.5029	0.0799709	Increased
158283213	Ribosomal protein S3a	Chlamydomonas reinhardtii	gb|EDP08964.1	4	14.65	29.331	259	1.21791e-07		1.3739	0.95882		→	→	1.16636	0.251643	No change
307103536	Hypothetical protein CHLNCDRAFT_59796, containing cd02413 40S_S3_KH domain*	Chlorella variabilis	gb|EFN51795.1	1	10.4	25.432	230	2.2096e-05			Identified
156619317	Ribosomal protein S4	Chlamydomonas moewusii	gb|ABU88338.1	1	5.2	31.531	269	7.3831e-05		Identified
307103611	40S ribosomal protein S5	Chlorella variabilis	gb|EFN51870.1	1	7.2	21.654	194	5.1177e-31			Identified
144578812	Ribosomal protein S5, component of cytosolic 80S ribosome and 40S small subunit	Ostreococcus lucimarinus CCE9901	gb|ABO96875.1	2	5.2	21.778	194	2.0032e-05			1.5443			↑	1.5443
158276036	Ribosomal protein S6	Chlamydomonas reinhardtii	gb|EDP01810.1	2	6.5	28.435	248	2.2805e-06	1.9443	1.4318	1.0865	↑	→	→	1.48753	0.29015	No change
246880769	Ribosomal protein S7	Dunaliella salina	gb|ACS95081.1	4	29.8	19.121	168	1.2527e-25	1.6267	3.3143	1.8271	↑	↑	↑	2.25603	0.408658	Increased
158282426	Ribosomal protein S8	Chlamydomonas reinhardtii	gb|EDP08178.1	2	5.8	23.895	208	2.9337e-06	2.4976	1.6124	1.9308	↑	↑	↑	2.0136	0.222671	Increased
246880723	Ribosomal protein S8	Dunaliella salina	gb|ACS95035.1	3	30.6	16.229	144	9.664e-12	1.255	1.9592	1.2264	→	↑	→	1.4802	0.280417	No change
246880774	Ribosomal protein S9	Dunaliella salina	gb|ACS95086.1	7	39.8	21.749	196	4.4091e-117	1.6229	1.4004	1.3244	↑	→	→	1.44923	0.10704	No change
158271208	Ribosomal protein S9, component of cytosolic 80S ribosome and 40S small subunit	Chlamydomonas reinhardtii	gb|EDO97033.1	5	18.4	22.13	190	1.3665e-09		0.91891	1.321		→	→	1.11996	0.253868	No change
6440857	40S ribosomal protein S9	Chlamydomonas sp. HS-5	dbj|BAA78592.1	1	4.7	22.133	192	0.018184		2.3253			↑		2.3253
246880763	Ribosomal protein S11	Dunaliella salina	gb|ACS95075.1	2	26.9	14.282	130	3.9688e-16		1.3625	0.78379		→	→	1.07315	0.381318	No change
1173222	40S ribosomal protein S11	Dunaliella tertiolecta	sp|P42756.1|RS11_DUNTE	4	15.9	17.695	157	2.0035e-13	1.0619	1.3177	0.66118	→	→	→	1.01359	0.326477	No change
1173201	40S ribosomal protein S14	Chlamydomonas reinhardtii	sp|P46295.1|RS14_CHLRE	1	8.5	16.302	153	0.0035719	Identified	0.57713	0.61247		↓	↓	0.5948	0.0420127	Decreased
156619325	Ribosomal protein S14	Chlamydomonas moewusii	gb|ABU88342.1	1	12.9	11.892	101	0.0062893	1.151	1.5502	1.2375	→	↑	→	1.3129	0.159959	No change
158282998	Ribosomal protein S16	Chlamydomonas reinhardtii	gb|EDP08749.1	1	10.6	15.978	142	8.757e-23		Identified	0.56623			↓	0.56623
158272169	Plastid ribosomal protein S16	Chlamydomonas reinhardtii	gb|EDO97973.1	1	7.8	14.448	128	0.0056838	1.034	1.031	0.91049	→	→	→	0.99183	0.0710389	No change
226459481	Predicted protein, containing pfam00833 ribosomal S17 domain*	Micromonas pusilla CCMP1545	gb|EEH56777.1	1	7.1	15.821	140	0.0096275	2.7862			↑			2.7862
246880781	Ribosomal protein S18	Dunaliella salina	gb|ACS95093.1	3	21.4	15.902	140	3.9208e-07	1.1087	1.1081	0.52121	→	→	↓	0.91267	0.371453	No change
246880750	Ribosomal protein S19	Dunaliella salina	gb|ACS95062.1	3	27.2	10.445	92	1.1214e-15	1.7882	3.3902	2.5279	↑	↑	↑	2.56877	0.312127	Increased
116056464	Ribosomal protein S20 (ISS)	Ostreococcus tauri	emb|CAL52753.1	1	3.2	39.569	380	0.0017686	0.99039	0.46473	0.76653	→	↓	→	0.74055	0.35621	No change
307108215	Hypothetical protein CHLNCDRAFT_59661, containing cd03367 Ribosomal_S23 domain*	Chlorella variabilis	gb|EFN56456.1	2	11.3	15.729	142	4.9911e-05			1.7868			↑	1.7868
116055337	40s ribosomal protein S27	Ostreococcus tauri	emb|CAL58005.1	1	8	10.82	100	0.014014			1.556			↑	1.556
158271646	Ribosomal protein S30	Chlamydomonas reinhardtii	gb|EDO97461.1	3	29	6.9722	62	0.0009989	0.16303	0.027611	0.0689	↓	↓	↓	0.0865137	0.80226	Decreased
300268134	Plastid/chloroplast ribosomal protein L1	Volvox carteri f. nagariensis	gb|EFJ52315.1	1	4.3	33.373	302	0.00131736		1.6788	1.3043		↑	→	1.49155	0.177541
156619036	Ribosomal protein L2	Oedogonium cardiacum	gb|ABU88196.1	1	3.6	30.922	276	0.014223			Identified
246880749	Ribosomal protein L2	Dunaliella salina	gb|ACS95061.1	9	42.9	30.484	275	2.2879e-62	1.133	0.84844	0.58747	→	→	↓	0.856303	0.318637	No change
158280663	Ribosomal protein L3	Chlamydomonas reinhardtii	gb|EDP06420.1	4	7	43.508	386	0.00013266	0.9984	0.95657	0.58881	→	→	↓	0.847927	0.265794	No change
158276616	Ribosomal protein L4	Chlamydomonas reinhardtii	gb|EDP02388.1	4	10.7	44.91	410	1.3692e-15	Identified	1.8438	0.81053		↑	→	1.32716	0.550521
246880722	Ribosomal protein L5	Dunaliella salina	gb|ACS95034.1	11	56.9	20.6	181	4.8899e-77	2.4147	3.3255	3.104	↑	↑	↑	2.94807	0.161123	Increased
307108999	Hypothetical protein CHLNCDRAFT_21468, containing cd13156 KOW_RPL6 domain*	Chlorella variabilis	gb|EFN57238.1	1	5.8	24.288	223	0.00079894			Identified
144578786	Predicted protein, containing pfam01248, Ribosomal_L7Ae, Ribosomal protein L7Ae/L30e/S12e/Gadd45 family	Ostreococcus lucimarinus CCE9901	gb|ABO96850.1	1	17.5	13.685	126	1.43385e-15		0.058455	0.07822		↓	↓	0.0683375	0.204514	Decreased
300266059	Plastid/chloroplast ribosomal protein L7/L12	Volvox carteri f. nagariensis	gb|EFJ50248.1	2	9.3	17.03	162	0.0032588	0.53491	0.022789		↓	↓		0.278849	1.29864	Decreased
116057156	Ribosomal L9-like protein	Ostreococcus tauri	emb|CAL51583.1	1	5.2	21.642	192	0.00033216		Identified
158274884	Ribosomal protein L12	Chlamydomonas reinhardtii	gb|EDP00664.1	1	9	17.604	166	7.6241e-06	1.3575	1.0627	1.3841	→	→	→	1.2681	0.140666	No change
246880721	Ribosomal protein L14	Dunaliella salina	gb|ACS95033.1	3	34.05	12.97	119	4.24031e-09		0.48209	0.55873		↓	↓	0.52041	0.104135	Decreased
284177758	60S ribosomal protein L17	Ignatius tetrasporus	gb|ADB81472.1	1	7.9	14.596	127	0.00412215	1.5414		Identified	→			1.5414
158280854	Ribosomal protein L19	Chlamydomonas reinhardtii	gb|EDP06610.1	2	9	23.427	200	0.00043965	1.5699	2.6149	Identified	↑	↑		2.0924	0.353148	Increased
246880748	Ribosomal protein L23	Dunaliella salina	gb|ACS95060.1	4	20.7	13.383	116	5.22487e-07		2.3392	2.3386		↑	↑	2.3389	0.000181395	Increased
116060722	Putative L24 ribosomal protein	Ostreococcus tauri	emb|CAL57200.1	2	6.8	17.785	154	1.4546e-09	Identified	0.02673			↓		0.02673
307110971	Hypothetical protein CHLNCDRAFT_29622, containing cd00472 Ribosomal_L24e_L24 domain*	Chlorella variabilis	gb|EFN59206.1	1	5.1	17.692	157	0.011946			Identified
144580838	Ribosomal protein L26, component of cytosolic 80S ribosome and 60S large subunit	Ostreococcus lucimarinus CCE9901	gb|ABO98896.1	2	16.9	14.531	130	0.00022284			0.053383			↓	0.053383
226519239	Predicted protein, containing cd06089 KOW_RPL26 domain*	Micromonas sp. RCC299	gb|ACO65230.1	2	17.4	16.205	144	2.202e-07		Identified
18267	Ribosomal protein L27	Pyrobotrys stellata	emb|CAA48289.1	2	14.2	15.408	134	0.0013505		7.4259			↑		7.4259
307110086	Hypothetical protein CHLNCDRAFT_20596, containing PTZ00074 60S ribosomal protein L34 domain*	Chlorella variabilis	gb|EFN58323.1	2	6.7	18.751	171	0.00394303		1.0755	Identified		→		1.0755
226524124	Ribosomal protein L44	Micromonas sp. RCC299	gb|ACO70105.1	2	7.1	14.018	126	0.0032941			0.20085			↓	0.20085
2599104	60S ribosomal protein	Dunaliella salina	gb|AAB84056.1	2	12.9	31.218	271	3.5615e-23	Identified	1.3777	0.75096		→	→	1.06433	0.416386	No change
300257738	Component of cytosolic 80S ribosome and 60S large subunit	Volvox carteri f. nagariensis	gb|EFJ41983.1	1	10.2	14.436	127	5.5695e-08	Identified	Identified
300260829	Component of cytosolic 80S ribosome and 40S small subunit	Volvox carteri f. nagariensis	gb|EFJ45046.1	2	5.4	29.502	268	0.0021768	1.2424	Identified		→			1.2424
300268926	Component of cytosolic 80S ribosome and 60S large subunit	Volvox carteri f. nagariensis	gb|EFJ53106.1	2	5.5	18.353	163	0.0048698		1.7841	1.0565		↑	→	1.4203	0.362241
158277524	Eukaryotic initiation factor	Chlamydomonas reinhardtii	gb|EDP03292.1	1	4.9	36.575	324	6.0887e-06	Identified	0.35562	0.44272		↓	↓	0.39917	0.154293	Decreased
158281723	Eukaryotic initiation factor	Chlamydomonas reinhardtii	gb|EDP07477.1	1	7.1	16.455	141	0.011379		Identified
116060460	Density-regulated protein related to translation initiation factor 1 (eIF-1/SUI1) (ISS)	Ostreococcus tauri	emb|CAL55796.1	1	5.2	18.57	173	0.00012693	Identified
300267424	Eukaryotic translation initiation factor 2 beta	Volvox carteri f. nagariensis	gb|EFJ51608.1	2	7.2	30.932	276	2.9456e-05			0.62336			↓	0.62336
158279424	Eukaryotic initiation factor 4A-like protein	Chlamydomonas reinhardtii	gb|EDP05185.1	6	11.1	47.053	413	1.4202e-25	0.39412	0.13434	0.36102	↓	↓	↓	0.296493	0.47691	Decreased
158282735	Eukaryotic translation initiation factor	Chlamydomonas reinhardtii	gb|EDP08487.1	1	6.8	31.347	280	0.00677576		Identified	Identified
300255785	Eukaryotic initiation factor	Volvox carteri f. nagariensis	gb|EFJ40071.1	1	5.2	45.674	400	0.0023367	Identified
229915467	Translational elongation factor Tu	Oocystis solitaria	gb|ACQ90812.1	0	13	44.957	409	6.487e-45	0.3875		Identified	↓			0.3875
307931168	Translation elongation factor Tu	Prasinophyceae sp. CCMP1205	dbj|BAJ21445.1	1	9.3	38.663	355	2.907e-20	Identified	Identified	Identified
115350021	Translational elongation factor Tu	Stigeoclonium helveticum	ref|YP_764393.1	1	14.3	45.799	419	6.4682e-39		Identified
226457840	Elongation factor tu	Micromonas pusilla CCMP1545	gb|EEH55138.1	2	2.1	69.703	656	0.0063304			0.083144			↓	0.083144
260176771	Elongation factor Tu	Bryopsis hypnoides	gb|ACX33780.1	1	7.8	44.873	409	1.4753e-23	1.4377	0.67917	1.5836	→	→	↑	1.23349	0.393652	No change
108773345	Elongation factor Tu	Oltmannsiellopsis viridis	ref|YP_635900.1	1	11	44.649	410	1.284e-27		Identified
11467799	Elongation factor Tu	Nephroselmis olivacea	ref|NP_050850.1	1	6.6	44.81	410	1.444e-18	Identified		Identified
246880727	Elongation factor Tu	Dunaliella salina	gb|ACS95039.1	6	40.9	45.717	418	1.1001e-198	0.44539	0.0657	0.082188	↓	↓	↓	0.197759	1.08522	Decreased
45356747	Elongation factor Tu	Ulva sp. WA4-20b	gb|AAS58413.1	1	6.7	32.94	300	1.9045e-07	0.59637	Identified	0.13464	↓		↓	0.365505	0.893264	Decreased
13560975	Elongation factor Tu	Polytoma oviforme	gb|AAK30293.1|AF352840_1	0	22	41.807	381	2.7609e-81	0.33788	0.036909	0.066253	↓	↓	↓	0.147014	1.12877	Decreased
158272722	Elongation factor EF-Tu-like protein	Chlamydomonas reinhardtii	gb|EDO98519.1	1	1.2	109.24	989	0.01264			Identified
148524171	Elongation factor-1 alpha-like protein	Tetraselmis tetrathele	gb|ABQ81944.1	1	8.2	49.017	446	4.7526e-10	Identified		Identified
158270674	Elongation factor 2	Chlamydomonas reinhardtii	gb|EDO96511.1	3	4.4	94.208	845	4.6999e-28	0.14787	0.12929	Identified	↓	↓		0.13858	0.0948048	Decreased
158271141	Eukaryotic translation elongation factor 1 alpha 2	Chlamydomonas reinhardtii	gb|EDO96967.1	2	9.9	50.824	463	2.9908e-14	0.30198	0.089635	0.16135	↓	↓	↓	0.184322	0.586042	Decreased
116058498	Predicted protein from S, containing cd01888 eIF2_gamma domain*	Ostreococcus tauri	emb|CAL53687.1	2	6.5	50.226	463	1.42645e-09		Identified	Identified
226458332	Predicted protein, containing cd01681 aeEF2_snRNP_like_IV domain*	Micromonas pusilla CCMP1545	gb|EEH55629.1	1	1.4	94.96	849	0.0040664			Identified
158272647	Predicted protein, containing cd03221 ABCF_EF-3 domain*	Chlamydomonas reinhardtii	gb|EDO98445.1	1	1.5	69.838	647	0.0051557			1.534			↑	1.534
158284079	Predicted protein, containing cd03221 ABCF_EF-3 domain*	Chlamydomonas reinhardtii	gb|EDP09829.1	1	1.9	83.293	747	0.000678605	Identified		0.4321			↓	0.4321
297592062	EFG8f	Volvox carteri f. nagariensis	gb|ADI46847.1	1	5.3	49.679	453	5.371e-30	Identified
300258497	Chloroplast elongation factor G	Volvox carteri f. nagariensis	gb|EFJ42733.1	1	2.6	85.521	775	3.1849e-76	0.31	Identified	Identified	↓			0.31
116057793	Eukaryotic release factor 1 (ISS)	Ostreococcus tauri	emb|CAL53996.1	1	1.9	59.558	534	0.0041812			Identified
158283373	Eukaryotic release factor 1	Chlamydomonas reinhardtii	gb|EDP09124.1	1	2.85	49.17	438	0.0017261	Identified	Identified
300260870	Hypothetical protein VOLCADRAFT_106108, containing cd04169 RF3 domain*	Volvox carteri f. nagariensis	gb|EFJ45086.1	1	1.7	77.701	715	0.014392			Identified
158275616	Predicted protein, containing cd02799, tRNA_bind_EMAP-II_like domain*	Chlamydomonas reinhardtii	gb|EDP01392.1	1	6.6	31.793	301	0.00443925		Identified	0.37434			↓	0.37434
158283659	Polyadenylate-binding protein RB47	Chlamydomonas reinhardtii	gb|EDP09409.1	1	1.4	68.69	636	0.0070769			Identified
226516659	Predicted protein, containing cd00770 SerRS_core, Seryl-tRNA synthetase class II core catalytic domain*	Micromonas sp. RCC299	gb|ACO62653.1	1	2.9	54.323	482	0.0006907			Identified
300261838	Hypothetical protein VOLCADRAFT_93543, containing cd00818 IleRS_core domain*	Volvox carteri f. nagariensis	gb|EFJ46048.1	1	1.5	112.81	1034	9.0309e-05			Identified
300264335	Hypothetical protein VOLCADRAFT_104715, containing pfam01849 NAC domain*	Volvox carteri f. nagariensis	gb|EFJ48531.1	2	10.1	17.527	169	1.5324e-06	0.20112	Identified	0.04413	↓		↓	0.122625	0.90527	Decreased
307102566	Hypothetical protein CHLNCDRAFT_10262, containing pfam04427 Brix domain*	Chlorella variabilis	gb|EFN50837.1	1	3.5	32.296	287	0.0076644	Identified
307110804	Hypothetical protein CHLNCDRAFT_29482, containing pfam03464 eRF1_2 domain*	Chlorella variabilis	gb|EFN59039.1	1	3.4	49.434	442	2.6285e-15	Identified	Identified	1.5325			↑	1.5325
300256171	Hypothetical protein VOLCADRAFT_108162, containing cd00671 ArgRS_core domain*	Volvox carteri f. nagariensis	gb|EFJ40444.1	1	1.5	72.312	656	0.015223			Identified
300255999	Hypothetical protein VOLCADRAFT_84558, containing cd00778 ProRS_core_arch_euk domain*	Volvox carteri f. nagariensis	gb|EFJ40277.1	1	2.9	50.05	446	0.00715195	Identified	Identified
158280893	Predicted protein, containing cd00496 PheRS_alpha_core domain*	Chlamydomonas reinhardtii	gb|EDP06649.1	1	5.1	40.652	353	0.0036995	Identified
300267566	Hypothetical protein VOLCADRAFT_120443, containing cd00769 PheRS_beta_core domain*	Volvox carteri f. nagariensis	gb|EFJ51749.1	1	1.8	73.473	667	0.00086728	Identified	Identified	Identified
300258386	Hypothetical protein VOLCADRAFT_77052, containing cd00496 PheRS_alpha_core domain*	Volvox carteri f. nagariensis	gb|EFJ42623.1	1	3.2	56.353	501	3.20157e-06		Identified	0.95695			→	0.95695
307108989	Hypothetical protein CHLNCDRAFT_56101, containing cd00770 SerRS_core domain*	Chlorella variabilis	gb|EFN57228.1	1	3.3	47.549	424	4.6596e-33	Identified	Identified	Identified
116054887	Lysyl-tRNA synthetase	Ostreococcus tauri	emb|CAL56964.1	1	1.5	67.14	593	0.0093552			0.30472			↓	0.30472
116055084	Putative prolyl-tRNA synthetase	Ostreococcus tauri	emb|CAL57480.1	1	2.9	60.644	553	1.0006e-05			Identified
158278605	Ran-like small GTPase	Chlamydomonas reinhardtii	gb|EDP04368.1	3	13.5	25.436	223	4.0812e-11	0.82006	0.80096	0.72514	→	→	→	0.782053	0.0641965	No change
158283153	Predicted protein, containing cd01900 YchF, YchF GTPase domain	Chlamydomonas reinhardtii	gb|EDP08904.1	1	2.7	44.537	415	3.65904e-16		1.1562	1.4411		→	→	1.29865	0.155126	No change
158278757	Seryl-trna synthetase	Chlamydomonas reinhardtii	gb|EDP04520.1	1	3.2	52.777	472	1.4711e-05		Identified
226518249	Predicted protein, containing pfam01798 Nop, putative snoRNA binding domain*	Micromonas sp. RCC299	gb|ACO64241.1	1	2.1	67.96	617	0.000468795	Identified		0.60622			↓	0.60622
307107829	Hypothetical protein CHLNCDRAFT_145563, containing pfam01798 Nop, putative snoRNA binding domain*	Chlorella variabilis	gb|EFN56071.1	1	4.6	45.042	410	0.008042	Identified		0.45161			↓	0.45161
300261155	Hypothetical protein VOLCADRAFT_105910, containing pfam01798 Nop, Putative snoRNA binding domain*	Volvox carteri f. nagariensis	gb|EFJ45369.1	2	5	56.336	503	0.0012656		0.79738			→		0.79738
	Protein folding and transporting (68)
226518514	Chaperonin	Micromonas sp. RCC299	gb|ACO64506.1	1	2.85	61.516	568	0.00333096		Identified	0.40642			↓	0.40642
116061250	Chaperonin, putative	Ostreococcus tauri	emb|CAL56638.1	1	1.8	61.162	564	0.037781	0.41977			↓			0.41977
300266349	Hypothetical protein VOLCADRAFT_80038, containing cd00320 CPN10 domain*	Volvox carteri f. nagariensis	gb|EFJ50536.1	2	5.9	25.797	238	0.0119868	0.78485		Identified	→			0.78485
144580123	Chaperonin 60, mitochondrial	Ostreococcus lucimarinus CCE9901	gb|ABO98183.1	2	4.9	61.999	584	3.31732e-06	Identified	0.15718			↓		0.15718
116058785	RUBISCO SUBUNIT BINDING-PROTEIN BETA-2 SUBUNIT (60 KD CHAPERONIN (IC)	Ostreococcus tauri	emb|CAL54492.1	1	4.5	65.982	621	1.0716e-06	0.3178	Identified	Identified	↓			0.3178
158270541	Chaperonin 60A	Chlamydomonas reinhardtii	gb|EDO96383.1	4	8.8	61.777	580	5.2897e-69	0.27993	0.12297	0.13105	↓	↓	↓	0.177983	0.496568	Decreased
158272007	Chaperonin 60B1	Chlamydomonas reinhardtii	gb|EDO97815.1	1	4	61.973	580	5.458e-08		0.046439	0.094868		↓	↓	0.0706535	0.484682	Decreased
158278217	Chaperonin 60B2	Chlamydomonas reinhardtii	gb|EDP03982.1	1	4.2	61.737	577	3.5015e-06	Identified
226515307	Chaperonin 60 beta	Micromonas sp. RCC299	gb|ACO61303.1	1	4.55	62.997	594	3.35438e-12		0.03497	0.085475		↓	↓	0.0602225	0.593008	Decreased
158279509	Chaperonin 23	Chlamydomonas reinhardtii	gb|EDP05269.1	1	4.2	25.75	238	5.0455e-20		Identified
18250906	Heat shock protein 70	Dunaliella salina	emb|CAB71138.2	1	25.4	71.752	670	9.241e-178		2.0936	1.5789		↑	↑	1.83625	0.198202	Increased
226459743	Predicted protein, containing cd10747 DnaJ_C domain*	Micromonas pusilla CCMP1545	gb|EEH57038.1	1	2.9	45.8	420	0.0089026	Identified
226461585	Heat shock protein 70, mitochondrial precursor	Micromonas pusilla CCMP1545	gb|EEH58878.1	1	3.8	78.649	732	5.8227e-13			0.78459			→	0.78459
158271809	Heat shock protein 70A	Chlamydomonas reinhardtii	gb|EDO97621.1	1	5.6	71.214	651	2.31975e-09	0.31801		0.14883	↓		↓	0.23342	0.512502	Decreased
18377586	Heat shock protein 70B	Dunaliella salina	gb|AAL66864.1	10	28.3	71.751	669	9.3374e-202	1.0066	0.80031	1.0281	→	→	→	0.945003	0.133088	No change
300266985	Heat shock protein Hsp70C	Volvox carteri f. nagariensis	gb|EFJ51170.1	1	6.9	66.939	625	7.628e-34		1.3906			→		1.3906
297592130	HSP70bm	Volvox carteri f. nagariensis	gb|ADI46914.1	1	14.25	71.768	668	2.0001e-30	Identified	0.64905			↓		0.64905
219766593	Unnamed protein product, containing cd10233 HSPA1-2_6-8-like_NBD domain *	Dunaliella salina	emb|CAW63968.1	13	30.9	71.008	650	1.9569e-245	0.34992	0.060854	0.14848	↓	↓	↓	0.186418	0.795096	Decreased
226453691	Heat shock protein 70 with TPR repeat	Micromonas pusilla CCMP1545	gb|EEH50999.1	1	1.7	77.318	712	0.014917			0.16648			↓	0.16648
144582048	Heat Shock Protein 90, endoplasmic reticulum	Ostreococcus lucimarinus CCE9901	gb|ABP00103.1	2	2.6	90.432	794	9.9844e-05	0.16756			↓			0.16756
222431915	Heat shock protein 90A	Ulva fasciata	gb|ACM50884.1	0	6.7	79.573	704	1.2379e-26		Identified
158270891	Heat shock protein 90C	Chlamydomonas reinhardtii	gb|EDO96722.1	1	5.35	89.353	810	1.7855e-12	Identified		1.0064			→	1.0064
158280996	ClpB chaperone, Hsp100 family	Chlamydomonas reinhardtii	gb|EDP06752.1	1	3.2	112.8	1040	8.5295e-05	0.65194			↓			0.65194
226516262	Chaperone, Hsp100 family, clpb-type	Micromonas sp. RCC299	gb|ACO62257.1	2	3.6	106.34	963	4.6051e-05		0.44876			↓		0.44876
116056503	Chaperonin complex component, TCP-1 beta subunit (CCT2) (ISS)	Ostreococcus tauri	emb|CAL52792.1	1	2.5	61.478	563	0.0086825	Identified
300259545	Chaperonin complex component	Volvox carteri f. nagariensis	gb|EFJ43772.1	1	2.1	60.744	559	0.0068287		Identified	Identified
300255889	Chaperonin complex component	Volvox carteri f. nagariensis	gb|EFJ40171.1	2	4.4	61.576	570	1.87615e-05	Identified		0.47456			↓	0.47456
158272109	T-complex protein, delta subunit	Chlamydomonas reinhardtii	gb|EDO97915.1	2	1.7	55.715	515	0.00018308	Identified	Identified	0.35125			↓	0.35125
158280263	T-complex protein, theta subunit	Chlamydomonas reinhardtii	gb|EDP06021.1	1	2	57.53	544	0.015128			Identified
158275086	T-complex protein 1, beta subunit	Chlamydomonas reinhardtii	gb|EDP00865.1	3	6.45	56.981	528	6.888e-08		0.19433	0.46797		↓	↓	0.33115	0.584305	Decreased
158279837	T-complex protein 1, gamma subunit	Chlamydomonas reinhardtii	gb|EDP05596.1	3	6.75	60.77	555	0.006583		Identified	0.36453			↓	0.36453
158280056	T-complex protein 1, alpha subunit	Chlamydomonas reinhardtii	gb|EDP05815.1	2	4	59.325	551	3.225e-05			0.62421			↓	0.62421
307105118	Hypothetical protein CHLNCDRAFT_58635, containing cd03340 TCP1_eta domain*	Chlorella variabilis	gb|EFN53369.1	1	1.9	61.569	575	9.6515e-20		Identified
11131843	Calreticulin	Chlamydomonas reinhardtii	sp|Q9STD3.1|CALR_CHLRE	2	5.5	47.327	420	1.7266e-06	9.9	7.9904	34.941	↑	↑	↑	17.6105	0.853982	Increased
116061410	Bip Luminal binding protein precursor, probable	Ostreococcus tauri	emb|CAL52128.1	1	3.9	73.276	663	2.3075e-08			18.928			↑	18.928
13897312	Luminal binding protein, BiP	Scherffelia dubia	emb|CAC37635.1	1	2.9	72.909	665	7.12908e-05	Identified	7.3447			↑		7.3447
300264935	Luminal binding protein Bip1	Volvox carteri f. nagariensis	gb|EFJ49128.1	3	6.1	72.065	653	1.44131e-08	6.2041		15.486	↑		↑	10.8451	0.605188	Increased
300265079	Luminal binding protein Bip2	Volvox carteri f. nagariensis	gb|EFJ49272.1	1	3.95	95.78	878	4.4007e-06		Identified	Identified
158274866	Chloroplast-associated SecA protein	Chlamydomonas reinhardtii	gb|EDP00646.1	7	3.7	113.62	1029	4.1265e-07	0.56156	0.66161	0.61176	↓	↓	↓	0.611643	0.081788	Decreased
116059330	Preprotein translocase SecY subunit	Ostreococcus tauri	emb|CAL55037.1	1	4.7	50.73	471	0.00659695		1.9832	1.8266		↑	↑	1.9049	0.0581306	Increased
158275458	Peptidyl-prolyl cis-trans isomerase, FKBP-type	Chlamydomonas reinhardtii	gb|EDP01235.1	1	3.8	27.597	264	0.0047356		Identified
307110683	Hypothetical protein CHLNCDRAFT_29941, containing cd01926 cyclophilin_ABH_like: Cyclophilin A, B and H-like cyclophilin-type peptidylprolyl cis- trans isomerase domain*	Chlorella variabilis	gb|EFN58919.1	1	8.1	18.272	172	0.0129888	1.5643	2.6661		↑	↑		2.1152	0.368329	Increased
158278944	DnaJ-like protein	Chlamydomonas reinhardtii	gb|EDP04706.1	2	2.8	46.535	431	0.0014302	1.2514	0.6731	1.7272	→	→	↑	1.21723	0.433672	No change
158279526	Chloroplast DnaJ-like protein	Chlamydomonas reinhardtii	gb|EDP05286.1	1	2.6	44.991	418	0.0034465	Identified	Identified	Identified
307104147	Hypothetical protein CHLNCDRAFT_138873, containing cd10747 DnaJ_C domain*	Chlorella variabilis	gb|EFN52402.1	1	2.7	40.455	364	0.0048038			Identified
158280974	Protein disulfide isomerase 1	Chlamydomonas reinhardtii	gb|EDP06730.1	1	2.8	58.236	532	1.4215e-05	2.9048	1.8754	12.346	↑	↑	↑	5.70873	1.01091	Increased
55792593	Protein disulfide isomerase	Prototheca wickerhamii	gb|AAV65389.1	1	10.9	15.223	138	0.0030141	Identified
158281103	Binding protein 2	Chlamydomonas reinhardtii	gb|EDP06859.1	1	4.2	72.567	662	1.8229e-06		5.4015			↑		5.4015
219764948	Unnamed protein product, containing cd10233 HSPA1-2_6-8-like_NBD domain *	Volvox carteri	emb|CAW63927.1	1	8.8	71.054	649	4.2198e-37		Identified
144580087	Predicted protein, containing cd00009 AAA+-ATPases domain*	Ostreococcus lucimarinus CCE9901	gb|ABO98148.1	1	1.6	60.122	547	6.7163e-07			0.99961			→	0.99961
158275055	Predicted protein, containing cd00009 AAA+-ATPases domain*	Chlamydomonas reinhardtii	gb|EDP00834.1	2	5.5	49.648	455	1.6055e-06		Identified
226454763	Predicted protein, containing pfam00004 AAA+-ATPase domain*	Micromonas pusilla CCMP1545	gb|EEH52068.1	3	6.2	51.468	466	7.8008e-05	Identified	Identified	0.32133			↓	0.32133
226459384	Predicted protein, containing cd00009 AAA+-ATPases domain*	Micromonas pusilla CCMP1545	gb|EEH56680.1	2	9	47.45	422	3.0588e-08	1.3984	0.87961	1.0227	→	→	→	1.10024	0.243534	No change
226516884	Predicted protein, containing cd00009 AAA+-ATPases domain*	Micromonas sp. RCC299	gb|ACO62878.1	1	5	48.947	444	1.046e-14		0.81981	1.242		→	→	1.0309	0.289584	No change
226520820	Predicted protein, containing cd00009 AAA+-ATPases domain*	Micromonas sp. RCC299	gb|ACO66808.1	1	9.5	96.957	886	2.0723e-27			Identified
300259116	Hypothetical protein VOLCADRAFT_96404, containing cd00009 AAA+-ATPases domain*	Volvox carteri f. nagariensis	gb|EFJ43346.1	1	2.5	60.678	553	0.027248		Identified
300260119	Hypothetical protein VOLCADRAFT_64976, containing cd00009 AAA+-ATPases domain*	Volvox carteri f. nagariensis	gb|EFJ44341.1	2	3.45	65.976	594	1.0311e-26	Identified	1.8811			↑		1.8811
300262179	Hypothetical protein VOLCADRAFT_75431, containing cd00009 AAA+-ATPases domain*	Volvox carteri f. nagariensis	gb|EFJ46387.1	12	11.7	100.9	915	1.8285e-28	0.63065	0.55282	0.77067	↓	↓	→	0.65138	0.169478	Decreased
300266557	Hypothetical protein VOLCADRAFT_80122, containing cd00009 AAA+-ATPases domain*	Volvox carteri f. nagariensis	gb|EFJ50744.1	9	15.9	77.139	722	1.4424e-120	1.9994	1.7887	1.9082	↑	↑	↑	1.89877	0.05565	Increased
300267063	Hypothetical protein VOLCADRAFT_57497, containing cd00009 AAA+-ATPases domain*	Volvox carteri f. nagariensis	gb|EFJ51248.1	1	1.4	102.44	937	0.0028594		Identified
300268285	Hypothetical protein VOLCADRAFT_79064, containing cd00009 AAA+-ATPases domain*	Volvox carteri f. nagariensis	gb|EFJ52466.1	1	3.3	95.685	867	7.29645e-05	0.55801		0.70071	↓		→	0.62936	0.160328
307105146	Hypothetical protein CHLNCDRAFT_137194, containing cd00009 AAA+-ATPases domain*	Chlorella variabilis	gb|EFN53397.1	1	4.1	103.68	946	6.7653e-06			Identified
307106567	Hypothetical protein CHLNCDRAFT_58067, containing cd00009 AAA+-ATPases domain*	Chlorella variabilis	gb|EFN54812.1	1	0.8	138.21	1306	0.0079387		0.55673	0.69762		↓	→	0.627175	0.158846
307106887	Hypothetical protein CHLNCDRAFT_134194, containing cd00009 AAA+-ATPases domain*	Chlorella variabilis	gb|EFN55131.1	1	10	47.839	429	2.5843e-07	1.0887	Identified	Identified	→			1.0887
307108287	Hypothetical protein CHLNCDRAFT_30648, containing cd00009 AAA+-ATPases domain*	Chlorella variabilis	gb|EFN56527.1	1	5	47.52	423	1.6778e-05	Identified	Identified	1.275			→	1.275
307109493	Hypothetical protein CHLNCDRAFT_56078, containing cd00009 AAA+-ATPases domain*	Chlorella variabilis	gb|EFN57731.1	1	2.8	44.573	399	0.013427		Identified
307102591	Hypothetical protein CHLNCDRAFT_28658, containing cd00009 AAA+-ATPases domain*	Chlorella variabilis	gb|EFN50862.1	1	7	20.147	187	3.94295e-05	Identified	Identified
300264927	Hypothetical protein VOLCADRAFT_80882, containing cd00009 AAA+-ATPases domain*	Volvox carteri f. nagariensis	gb|EFJ49121.1	1	1.9	74.447	673	0.004015		Identified
	Protein degradation (49)
300266918	Hypothetical protein VOLCADRAFT_109656, containing pfam00675 peptidase M16 domain*	Volvox carteri f. nagariensis	gb|EFJ51104.1	4	7.1	55.618	496	2.4074e-08	2.8968	1.8457	2.0338	↑	↑	↑	2.25877	0.248144	Increased
307103813	Hypothetical protein CHLNCDRAFT_139318, containing pfam08367 peptidase M16C associated domain*	Chlorella variabilis	gb|EFN52070.1	2	2.9	109.02	980	0.0018004			0.16205			↓	0.16205
226517257	Predicted protein, containing pfam08367 peptidase M16C associated domain*	Micromonas sp. RCC299	gb|ACO63250.1	1	1.3	114.73	1042	5.0845e-20		Identified
300260951	Hypothetical protein VOLCADRAFT_106122, containing cd00433 Peptidase_M17 domains*	Volvox carteri f. nagariensis	gb|EFJ45167.1	2	3.15	63.039	608	0.000598095		Identified	Identified
144582786	Predicted protein, containing cd06460 peptidase family M32 domain*	Ostreococcus lucimarinus CCE9901	gb|ABP00860.1	1	2.9	56.517	514	1.9335e-06			Identified
307102449	Hypothetical protein CHLNCDRAFT_33393, containing cd02669 Peptidase_C19M domain*	Chlorella variabilis	gb|EFN50724.1	1	2.5	58.009	513	0.00136933		0.9612	0.93279		→	→	0.946995	0.0212133	No change
307104043	Hypothetical protein CHLNCDRAFT_139059, containing cd06456 M3A_DCP domain*	Chlorella variabilis	gb|EFN52299.1	1	1.9	80.974	727	0.00109962	Identified	Identified
300261819	Hypothetical protein VOLCADRAFT_93498, containing cd04857 Peptidase S8 family domain*	Volvox carteri f. nagariensis	gb|EFJ46029.1	1	0.9	157.52	1485	0.00082229		Identified
300263553	Hypothetical protein VOLCADRAFT_81369, containing cd09600 M1_APN_1 domain*	Volvox carteri f. nagariensis	gb|EFJ47753.1	2	1.7	107.15	963	0.0029732	Identified	Identified	Identified
158283253	Oligopeptidase A	Chlamydomonas reinhardtii	gb|EDP09004.1	1	1.2	80.146	729	0.0021316			0.46919			↓	0.46919
158283966	Oligoendopeptidase	Chlamydomonas reinhardtii	gb|EDP09716.1	1	1.7	69.83	633	0.00067869		Identified
116060485	ATP-dependent Zn proteases	Ostreococcus tauri	emb|CAL55821.1	2	1.5	99.249	885	0.00036198			1.5106			↑	1.5106
246880736	ATP-dependent Clp protease proteolytic subunit	Dunaliella salina	gb|ACS95048.1	9	17.5	59.502	527	1.2988e-90	2.0264	1.9073	1.7405	↑	↑	↑	1.8914	0.0759288	Increased
144575844	AAA-metalloprotease FtsH, chloroplast precursor	Ostreococcus lucimarinus CCE9901	gb|ABO93913.1	2	4.6	67.578	632	6.8821e-08	1.7134	1.5824	1.6688	↑	↑	↑	1.65487	0.0402463	Increased
158274577	Membrane AAA-metalloprotease	Chlamydomonas reinhardtii	gb|EDP00358.1	4	5.5	74.384	689	8.3993e-25	1.5622	1.2518	1.6698	↑	→	↑	1.4946	0.145219	Increased
212292629	Hypothetical protein, containing cd07017 S14_ClpP_2 domain*	Dunaliella viridis	gb|ACJ24246.1	1	7.4	21.754	204	2.2891e-40	Identified
300263967	Hypothetical protein VOLCADRAFT_74777, containing cd07017 S14_ClpP_2 domain*	Volvox carteri f. nagariensis	gb|EFJ48165.1	3	7.05	47.442	421	1.72425e-07		1.4992	1.3812		→	→	1.4402	0.0579354	No change
300266668	Hypothetical protein VOLCADRAFT_103638, containing cd07017 S14_ClpP_2 domain*	Volvox carteri f. nagariensis	gb|EFJ50854.1	1	6.3	38.695	347	7.7e-21		1.2134	1.0477		→	→	1.13055	0.103638	No change
300259347	26S proteasome regulatory complex	Volvox carteri f. nagariensis	gb|EFJ43575.1	2	9.7	33.941	309	9.3169e-17	1.7752	3.2612	1.9053	↑	↑	↑	2.3139	0.35566	Increased
300267478	26S proteasome regulatory complex	Volvox carteri f. nagariensis	gb|EFJ51661.1	0	6.5	46.499	416	3.3075e-12			1.2993			→	1.2993
300268331	26S proteasome regulatory complex	Volvox carteri f. nagariensis	gb|EFJ52512.1	2	13.8	47.818	428	2.2118e-09		1.1312	1.1864		→	→	1.1588	0.0336834	No change
300255389	26S proteasome regulatory complex	Volvox carteri f. nagariensis	gb|EFJ39700.1	2	7.7	49.426	444	0.00010978	1.352			→			1.352
300263705	26S proteasome regulatory complex	Volvox carteri f. nagariensis	gb|EFJ47904.1	3	10.6	44.325	396	2.9086e-32	1.4801	0.88706	1.0468	→	→	→	1.13799	0.269648	No change
158273776	26S proteasome regulatory subunit	Chlamydomonas reinhardtii	gb|EDO99562.1	1	5.2	36.998	330	1.5103e-07		Identified	Identified
158274647	26S proteasome regulatory subunit	Chlamydomonas reinhardtii	gb|EDP00428.1	1	1.4	108.74	1037	0.00014855			0.13777			↓	0.13777
158278069	26S proteasome regulatory subunit	Chlamydomonas reinhardtii	gb|EDP03835.1	3	7.7	47.665	427	2.5689e-07	0.99141	0.68554	0.66467	→	→	→	0.78054	0.234346	No change
158279875	26S proteasome regulatory subunit	Chlamydomonas reinhardtii	gb|EDP05634.1	1	5.4	47.666	428	3.6083e-05	1.5587			↑			1.5587
158279069	20S proteasome alpha subunit A	Chlamydomonas reinhardtii	gb|EDP04831.1	2	8.8	27.504	249	0.00099248			Identified
300268516	20S proteasome alpha subunit E	Volvox carteri f. nagariensis	gb|EFJ52696.1	1	8.8	27.017	249	7.0725e-05		Identified
300267207	20S proteasome alpha subunit F	Volvox carteri f. nagariensis	gb|EFJ51391.1	1	5.3	30.935	283	0.00541796		Identified	Identified
116061800	26S proteasome regulatory complex, subunit RPN6/PSMD11 (ISS)	Ostreococcus tauri	emb|CAL52518.1	1	2.9	46.633	421	0.00092192		Identified	1.277			→	1.277
212292626	RPN10, containing cd01452 VWA_26S_proteasome_subunit	Dunaliella viridis	gb|ACJ24243.1	2	9.65	39.45	377	2.59075e-29		Identified	Identified
307106438	26S proteasome AAA-ATPase subunit RPT6a	Chlorella variabilis	gb|EFN54684.1	1	6.9	39.044	349	5.6511e-63			Identified
226455946	Proteasomal ATPase	Micromonas pusilla CCMP1545	gb|EEH53248.1	2	4.5	44.63	402	2.6709e-15	Identified	0.78097	1.0929		→	→	0.936935	0.235414	No change
226516074	Predicted protein, containing cd03754 proteasome_alpha_type_6	Micromonas sp. RCC299	gb|ACO62069.1	1	3.4	32.353	291	4.7676e-05		Identified
307104566	Hypothetical protein CHLNCDRAFT_26444, containing cd03753 Proteasome_alpha_type_5 domain*	Chlorella variabilis	gb|EFN52819.1	1	6.7	26.336	240	0.0067236		Identified	Identified
144582729	Predicted protein, containing cd00195 UBCc, Ubiquitin-conjugating enzyme E2, catalytic domain*	Ostreococcus lucimarinus CCE9901	gb|ABP00803.1	1	12.1	16.87	149	5.395e-06		Identified	Identified
158283998	Predicted protein, containing cd00195 UBCc, Ubiquitin-conjugating enzyme E2, catalytic domain*	Chlamydomonas reinhardtii	gb|EDP09748.1	1	9.5	17.773	158	0.00250308	Identified		0.3561			↓	0.3561
300265544	Hypothetical protein VOLCADRAFT_104180, containing cd00195 UBCc, Ubiquitin-conjugating enzyme E2, catalytic domain*	Volvox carteri f. nagariensis	gb|EFJ49735.1	1	1.2	109.86	1007	0.0010355			0.78335			→	0.78335
302393778	Polyubiquitin	Acetabularia peniculus	sp|P42739.2|UBIQP_ACECL	1	56	47.449	423	9.3374e-73	0.45682	0.14303	0.14835	↓	↓	↓	0.2494	0.720332	Decreased
307105402	ubiquitin	Chlorella variabilis	gb|EFN53651.1	1	41.45	8.5216	76	3.23885e-10	Identified		Identified
144580847	Predicted protein, containing cd01803 ubiquitin domain*	Ostreococcus lucimarinus CCE9901	gb|ABO98905.1	1	61.7	42.654	381	8.0656e-96	0.46634	Identified	0.15393	↓		↓	0.310135	0.712294	Decreased
158277480	FtsH-like AAA+ protein	Chlamydomonas reinhardtii	gb|EDP03248.1	1	1.3	122.14	1114	0.0001704			Identified
158279577	Active subunit of the chloroplast ClpP complex	Chlamydomonas reinhardtii	gb|EDP05337.1	1	10.9	27.673	256	6.6948e-34	0.82899	1.0947	0.99275	→	→	→	0.972147	0.137888	No change
300256824	Hypothetical protein VOLCADRAFT_121659, containing cd07751 PolyPPase_VTC4_like domain*	Volvox carteri f. nagariensis	gb|EFJ41082.1	2	4	68.709	605	1.0767e-10		2.0311			↑		2.0311
300257938	Hypothetical protein VOLCADRAFT_77226, containing pfam04049 APC8 domain*	Volvox carteri f. nagariensis	gb|EFJ42180.1	1	4.3	36.895	322	0.000751455		Identified	1.2058			→	1.2058
300258499	Hypothetical protein VOLCADRAFT_121496, containing pfam10274 ParcG, Parkin co-regulated protein domain*	Volvox carteri f. nagariensis	gb|EFJ42735.1	2	5.8	34.369	309	0.000261176		1.6597	1.419		↑	→	1.53935	0.110567
300262030	Hypothetical protein VOLCADRAFT_105599, containing cd00118 Lysine Motif *	Volvox carteri f. nagariensis	gb|EFJ46239.1	2	8.4	27.993	251	0.0020956	1.8505			↑			1.8505
307111791	Hypothetical protein CHLNCDRAFT_133221, containing smart00504 Ubox, modified RING finger domain*	Chlorella variabilis	gb|EFN60025.1	1	3	37.448	365	0.00605615	1.5789		0.96077	↑		→	1.26984	0.344205
	ROS scavenging (18)
117582064	Catalase	Haematococcus pluvialis	gb|ABK41476.1	3	8	55.931	492	1.73955e-16	2.369		1.4596	↑		→	1.9143	0.335915
158275092	Catalase/peroxidase	Chlamydomonas reinhardtii	gb|EDP00871.1	1	2.6	56.157	493	1.1158e-13		Identified
226457199	Ferredoxin thioredoxin reductase	Micromonas pusilla CCMP1545	gb|EEH54498.1	1	8.5	18.119	165	0.000238304	0.29505		Identified	↓			0.29505
158271455	NADPH dependent thioredoxin reductase	Chlamydomonas reinhardtii	gb|EDO97274.1	1	4.6	36.689	349	3.4644e-06	Identified
225618744	Chloroplastic NADPH-dependent thioredoxin reductase	Chlorella vulgaris	dbj|BAH29954.1	1	3.4	56.748	529	6.3775e-10		Identified	Identified
226454070	Predicted protein, containing cd02949 NADPH thioredoxin reductase domain*	Micromonas pusilla CCMP1545	gb|EEH51377.1	1	2.5	56.649	530	0.000757	Identified		0.28719			↓	0.28719
300257689	NADPH dependent thioredoxin reductase	Volvox carteri f. nagariensis	gb|EFJ41934.1	1	6.5	36.192	340	0.000891		Identified	Identified
300266279	Hypothetical protein VOLCADRAFT_103925, containing cd02949 NADPH thioredoxin reductase domain*	Volvox carteri f. nagariensis	gb|EFJ50467.1	1	2.1	83.552	777	3.0807e-28		Identified
307103142	Hypothetical protein CHLNCDRAFT_33111, containing cd02947 thioredoxin domain*	Chlorella variabilis	gb|EFN51405.1	1	9.8	17.584	164	7.7706e-06			Identified
158270361	Peroxiredoxin	Chlamydomonas reinhardtii	gb|EDO96214.1	1	8.6	20.445	185	1.1284e-05	Identified	Identified	Identified
158281602	2-cys peroxiredoxin	Chlamydomonas reinhardtii	gb|EDP07356.1	1	5.6	21.642	198	0.00706425	0.54577	Identified		↓			0.54577
300258126	2-cys peroxiredoxin, probably cytosolic	Volvox carteri f. nagariensis	gb|EFJ42366.1	2	11.6	21.618	198	4.1856e-07			Identified
327506370	2-Cys peroxiredoxin	Dunaliella viridis	gb|AEA92626.1	1	10.4	22.249	201	1.6749e-26	0.52177	Identified	0.22808	↓		↓	0.374925	0.553898	Decreased
158276512	Glutathione reductase	Chlamydomonas reinhardtii	gb|EDP02284.1	2	4.5	45.63	426	0.00045178	0.24484		Identified	↓			0.24484
158280395	Mitochondrial phosphate carrier 1	Chlamydomonas reinhardtii	gb|EDP06153.1	2	6	37.439	351	8.0378e-06		4.1545			↑		4.1545
62638119	Chloroplast iron superoxide dismutase	Dunaliella salina	gb|AAX92665.1	3	8.15	25.407	227	0.00159327	0.27748	Identified		↓			0.27748
158282000	Mn-superoxide dismutase	Chlamydomonas reinhardtii	gb|EDP07754.1	1	3.7	23.9	218	0.010802			Identified
225322932	Ascorbate peroxidase	Dunaliella tertiolecta	gb|ACN86309.1	3	17.1	19.427	181	3.5649e-34	0.56802	0.44855	0.61227	↓	↓	↓	0.542947	0.155984	Decreased
	Signaling (47)
333691277	Receptor of activated protein kinase C 1	Dunaliella salina	gb|AEF79971.1	2	6.6	34.997	318	9.7886e-13	0.56738	Identified		↓			0.56738
346652555	Receptor for activated C kinase 1	Dunaliella salina	gb|AEO44580.1	6	36.2	34.989	318	4.1569e-72			0.098973			↓	0.098973
6644464	Calcium-dependent protein kinase	Dunaliella tertiolecta	gb|AAF21062.1	2	2.9	65.749	595	1.3107e-06	Identified	Identified	0.28503			↓	0.28503
1293682	Caltractin-like protein	Dunaliella salina	gb|AAB67855.1	2	25.4	19.397	169	2.2352e-14	1.1469	0.74524	1.0512	→	→	→	0.981113	0.213841	No change
1421816	Calmodulin-like protein	Dunaliella salina	gb|AAB67884.1	4	26.8	18.298	164	1.8198e-08	0.45074	0.24242	0.39866	↓	↓	↓	0.36394	0.297887	Decreased
157062258	14-3-3 protein	Dunaliella salina	gb|ABV03825.1	10	40.3	29.284	258	1.2811e-125	0.32778	0.086526	0.12811	↓	↓	↓	0.180805	0.713313	Decreased
227471982	Unnamed protein product, containing cd10026 plant 14-3-3 protein domain*	Haematococcus pluvialis	emb|CAY32882.1	3	15.2	27.63	244	2.0455e-162	0.26579	Identified	0.070289	↓		↓	0.16804	0.822664	Decreased
144581316	Predicted protein, containing cd00877 Ras-related nuclear proteins (Ran)/TC4 family of small GTPases*	Ostreococcus lucimarinus CCE9901	gb|ABO99373.1	1	8.2	24.625	220	0.00063749			1.1025			→	1.1025
158274852	Prohibitin	Chlamydomonas reinhardtii	gb|EDP00632.1	1	3.2	31.253	282	0.0062827		Identified	2.7583			↑	2.7583
300261103	Prohibitin	Volvox carteri f. nagariensis	gb|EFJ45318.1	2	6.3	34.806	316	6.46864e-08		Identified	3.0064			↑	3.0064
158276449	Small rab-related GTPase	Chlamydomonas reinhardtii	gb|EDP02222.1	4	17.4	23.611	213	1.5133e-10	0.86476	2.5043	0.90346	→	↑	→	1.42417	0.656955	No change
300255607	Small Arf-related GTPase	Volvox carteri f. nagariensis	gb|EFJ39902.1	1	7.7	20.104	181	0.0039524		Identified	1.7499			↑	1.7499
158279527	Protein kinase	Chlamydomonas reinhardtii	gb|EDP05287.1	1	3	55.17	497	2.75169e-06		Identified	Identified
226514644	Predicted protein, containing cd00180 PKc, protein kinases catalytic domain*	Micromonas sp. RCC299	gb|ACO60640.1	1	2.2	64.406	604	0.01062	0.2409			↓			0.2409
300266187	Hypothetical protein VOLCADRAFT_116901, containing cd00180 PKc, protein kinases catalytic domain*	Volvox carteri f. nagariensis	gb|EFJ50375.1	1	0.6	301.63	2852	1.7642e-05			Identified
158280517	Predicted protein, containing cd07067 histidine phosphatase domain*	Chlamydomonas reinhardtii	gb|EDP06274.1	1	9.6	17.484	156	0.01476			Identified
226454233	Predicted protein, containing cd00075 histidine kinase-like ATPases domain*	Micromonas pusilla CCMP1545	gb|EEH51539.1	1	1.7	92.781	820	4.8398e-06		Identified
226460761	Predicted protein, containing cd00075 histidine kinase-like ATPases domain*	Micromonas pusilla CCMP1545	gb|EEH58055.1	3	5.2	80.452	700	6.823e-07	Identified		0.86646			→	0.86646
226514989	Predicted protein, containing cd00075 histidine kinase-like ATPases domain*	Micromonas sp. RCC299	gb|ACO60985.1	2	8.4	80.293	700	1.2075e-46		0.066904			↓		0.066904
300266856	Hypothetical protein VOLCADRAFT_79927, containing cd00075 histidine kinase-like ATPases domain*	Volvox carteri f. nagariensis	gb|EFJ51042.1	3	5.3	89.736	805	3.7347e-15	0.60782	0.7625	Identified	↓	→		0.68516	0.159635
226459518	Predicted protein, containing cd01891 TypA_BipA family*	Micromonas pusilla CCMP1545	gb|EEH56813.1	1	1.8	71.463	657	0.00407699	Identified	4.0243			↑		4.0243
300264466	RabA/Rab11	Volvox carteri f. nagariensis	gb|EFJ48662.1	2	9.8	24.514	219	0.00090203		1.296	Identified		→		1.296
226460463	Predicted protein, containing cd01861 Rab6 domain*	Micromonas pusilla CCMP1545	gb|EEH57757.1	2	10.2	23.19	215	2.1673e-06		Identified
307106915	Hypothetical protein CHLNCDRAFT_35566, containing cd01862 Rab7 domain*	Chlorella variabilis	gb|EFN55159.1	2	10.1	23.017	207	8.9925e-21		2.8809			↑		2.8809
226522007	Predicted protein, containing cd04124 RabL2 domain*	Micromonas sp. RCC299	gb|ACO67992.1	1	8	25.411	224	0.00096397			Identified
300257238	Hypothetical protein VOLCADRAFT_107691, containing cd02908 Macro domain*	Volvox carteri f. nagariensis	gb|EFJ41489.1	1	0.7	194.61	1866	0.012449		Identified
226463387	Predicted protein, containing cd04150 ADP-ribosylation factor-1 (Arf1) and ADP-ribosylation factor-5 (Arf5) domain*	Micromonas pusilla CCMP1545	gb|EEH60665.1	3	28.4	20.869	183	6.1771e-06		2.0505			↑		2.0505
226522944	Predicted protein, containing cd04150 ADP-ribosylation factor-1 (Arf1) and ADP-ribosylation factor-5 (Arf5) domain*	Micromonas sp. RCC299	gb|ACO68927.1	2	11.8	27.727	245	5.382e-15			0.97643			→	0.97643
307103468	Hypothetical protein CHLNCDRAFT_27753, containing pfam01412 ArfGap, putative GTPase activating protein for Arf domain*	Chlorella variabilis	gb|EFN51728.1	2	17.4	13.824	121	0.0005678		1.0228	1.0975		→	→	1.06015	0.049824	No change
307109902	Hypothetical protein CHLNCDRAFT_20429, containing cd04151 Arl1, ADP ribosylation factor 1 domain*	Chlorella variabilis	gb|EFN58139.1	1	5.3	23.154	207	0.002114			0.60577			↓	0.60577
300256509	Hypothetical protein VOLCADRAFT_84366, containing cd07419 MPP_Bsu1_C, Arabidopsis thaliana Bsu1 phosphatase and related proteins, C-terminal metallophosphatase domain*	Volvox carteri f. nagariensis	gb|EFJ40773.1	1	1.2	96.537	896	4.6196e-07			Identified
300258106	Hypothetical protein VOLCADRAFT_97628, containing cd05122 PKc_STE, catalytic domain of STE family protein kinases*	Volvox carteri f. nagariensis	gb|EFJ42346.1	1	1.1	89.078	870	7.32552e-05		Identified	Identified
300263205	Hypothetical protein VOLCADRAFT_109804, containing cd07415 MPP_PP2A_PP4_PP6 domain*	Volvox carteri f. nagariensis	gb|EFJ47407.1	1	4.2	35.515	308	0.00038739			Identified
300264992	Hypothetical protein VOLCADRAFT_109045, containing cd07829 STKc_CDK_like, catalytic domain of cyclin-dependent protein kinase-like serine/threonine kinases*	Volvox carteri f. nagariensis	gb|EFJ49185.1	1	3.9	46.132	406	0.00483619	Identified	Identified
300266536	Hypothetical protein VOLCADRAFT_80100, containing cd07834, STKc_MAPK, catalytic domain of the serine/threonine kinase, mitogen-activated protein kinase domain*	Volvox carteri f. nagariensis	gb|EFJ50723.1	1	4.2	45.713	408	0.00863535	0.63759		0.47634	↓		↓	0.556965	0.204718	Decreased
300265572	Hypothetical protein VOLCADRAFT_74111, containing cd03115 SRP, signal recognition particle domain*	Volvox carteri f. nagariensis	gb|EFJ49763.1	1	2.4	55.089	505	0.01081		Identified
300267140	Hypothetical protein VOLCADRAFT_79814, containing cd03115 SRP domain*	Volvox carteri f. nagariensis	gb|EFJ51325.1	1	4.2	40.598	384	0.0106514		0.44941	0.87011		↓	→	0.65976	0.450891
307102240	Hypothetical protein CHLNCDRAFT_55725, containing cd00192 protein tyrosine kinases catalytic domain*	Chlorella variabilis	gb|EFN50583.1	1	8.8	14.586	136	0.00077477	Identified
307103011	Hypothetical protein CHLNCDRAFT_59820, containing cd00051 EF-hand calcium binding motif*	Chlorella variabilis	gb|EFN51276.1	1	24.2	16.706	149	1.7901e-07	0.28148			↓			0.28148
307104066	Hypothetical protein CHLNCDRAFT_36900, containing cd01891 TypA_BipA, Tyrosine phosphorylated protein A (TypA)/BipA family*	Chlorella variabilis	gb|EFN52322.1	2	4.8	67.859	622	9.9053e-16			0.45094			↓	0.45094
307104980	Hypothetical protein CHLNCDRAFT_137119, containing cd00054 EGF_CA, Calcium-binding EGF-like domain*	Chlorella variabilis	gb|EFN53231.1	1	2.5	63.063	595	0.036105	Identified
307106020	GTP-binding protein	Chlorella variabilis	gb|EFN54267.1	0	13.5	25.485	223	1.0125e-06			50.628			↑	50.628
307106172	Hypothetical protein CHLNCDRAFT_135782, containing pfam09184 PPP4R2, protein phosphatase 4 core regulatory subunit R2*	Chlorella variabilis	gb|EFN54419.1	1	2.1	53.299	522	0.015168			Identified
307106600	Hypothetical protein CHLNCDRAFT_35815, containing cd00171 Sec7 domain	Chlorella variabilis	gb|EFN54845.1	1	0.9	177.78	1638	0.0006471			Identified
307107173	Hypothetical protein CHLNCDRAFT_134554, containing cd07067 HP_PGM_like, Histidine phosphatase domain found in phosphoglycerate mutases and related proteins, mostly phosphatases domain*	Chlorella variabilis	gb|EFN55417.1	1	2.7	51.865	485	0.00118343		Identified	Identified
307110489	Hypothetical protein CHLNCDRAFT_140398, containing cd00162 RING-finger (Really Interesting New Gene) domain*	Chlorella variabilis	gb|EFN58725.1	3	2.8	97.397	935	2.3408e-06		0.94907			→		0.94907
333691281	Protein phosphatase 1	Dunaliella salina	gb|AEF79973.1	7	18	34.933	305	9.2371e-124	Identified	0.043668	0.096292		↓	↓	0.06998	0.531735	Decreased
	Cell division, differentiation and fate (5)
226462233	Cell division cycle protein 48	Micromonas pusilla CCMP1545	gb|EEH59525.1	2	5.3	91.332	823	7.76201e-11		0.06438	0.59114		↓	↓	0.32776	1.13643	Decreased
38455496	Cell division cycle protein 48	Pseudochlorella pringsheimii	gb|AAR20845.1	0	4.9	67.58	614	3.8818e-17		Identified
5748667	Cell division inhibitor MinD	Prototheca wickerhamii	emb|CAB53105.1	1	3.1	40.804	359	1.2372e-07		Identified
158279197	Predicted protein, containing TIGR02168 SMC_prok_B, chromosome segregation protein SMC, common bacterial type*	Chlamydomonas reinhardtii	gb|EDP04958.1	1	1.6	61.826	573	0.012853			Identified
300260212	Hypothetical protein VOLCADRAFT_106415, containing TIGR02168 SMC_prok_B, chromosome segregation protein SMC, common bacterial type domain*	Volvox carteri f. nagariensis	gb|EFJ44433.1	2	3.1	62.153	550	0.0570373		Identified	2.0625			↑	2.0625
	Miscellaneous (13)
111608915	Tetrahydrofolate dehydrogenase/cyclohydrolase	Polytomella parva	gb|ABH11015.1	1	4.1	34.269	316	0.0055933		Identified	0.10419			↓	0.10419
144576085	Predicted protein, containing pfam01565 FAD_binding_4 domain*	Ostreococcus lucimarinus CCE9901	gb|ABO94154.1	1	1.8	107.88	983	3.9748e-10			Identified
158271083	Predicted protein, containing cd13255 PH_TAAP2-like, Tandem PH-domain-containing protein 2 Pleckstrin homology domain*	Chlamydomonas reinhardtii	gb|EDO96910.1	1	1	62.813	603	1.2402e-06		Identified
226459386	Predicted protein, containing cd00204 ANK, ankyrin repeats	Micromonas pusilla CCMP1545	gb|EEH56682.1	1	1.1	73.851	712	0.0040381			Identified
226523325	Predicted protein, containing cd00189 TPR, Tetratricopeptide repeat domain*	Micromonas sp. RCC299	gb|ACO69307.1	1	1.6	89.368	851	0.005952	Identified
300257360	Hypothetical protein VOLCADRAFT_98336, containing cd04370 bromo adjacent homology domain*	Volvox carteri f. nagariensis	gb|EFJ41609.1	1	1.1	183.93	1782	5.4834e-12		Identified
300266292	Hypothetical protein VOLCADRAFT_116880, containing cd02642 R3H domain of encore-like and DIP1-like proteins*	Volvox carteri f. nagariensis	gb|EFJ50480.1	1	1.5	114.81	1097	4.58565e-06	Identified	Identified
300265776	Hypothetical protein VOLCADRAFT_80440, containing cd00200 WD40 domain*	Volvox carteri f. nagariensis	gb|EFJ49966.1	1	4.3	32.937	301	0.0012527			Identified
300268702	Hypothetical protein VOLCADRAFT_78914, containing cd00200 WD40 domain*	Volvox carteri f. nagariensis	gb|EFJ52882.1	1	8.2	35.008	318	9.5835e-07			Identified
300268721	Hypothetical protein VOLCADRAFT_55218, containing cd00200 WD40 domain*	Volvox carteri f. nagariensis	gb|EFJ52901.1	1	2.6	44.785	419	0.0022723	Identified
307105937	Hypothetical protein CHLNCDRAFT_53179, containing cd00200 WD40 domain*	Chlorella variabilis	gb|EFN54184.1	1	1	184.74	1785	0.012694	Identified
300268796	Hypothetical protein VOLCADRAFT_109528, containing cd01427 haloacid dehalogenase-like hydrolases domain*	Volvox carteri f. nagariensis	gb|EFJ52976.1	1	4.5	27.997	246	0.0004369		Identified
307110580	Hypothetical protein CHLNCDRAFT_56910, containing cd12327 RRM2_DAZAP1, RNA recognition motif 2 in Deleted in azoospermia-associated protein 1 (DAZAP1) and similar proteins domain*	Chlorella variabilis	gb|EFN58816.1	1	2	101.36	949	5.3147e-08	Identified
	Function unknown (31)
158270570	Predicted protein, no putative conserved domains have been detected*	Chlamydomonas reinhardtii	gb|EDO96411.1	1	6.7	22.453	208	0.0019057		Identified
158280363	Predicted protein, no putative conserved domains have been detected*	Chlamydomonas reinhardtii	gb|EDP06121.1	1	1.6	68.38	700	0.0051666		Identified
158280496	Predicted protein, no putative conserved domains have been detected*	Chlamydomonas reinhardtii	gb|EDP06253.1	1	4.3	27.038	255	0.079597	Identified
158281833	Predicted protein, no putative conserved domains have been detected*	Chlamydomonas reinhardtii	gb|EDP07587.1	1	7.2	18.964	181	0.00054585		Identified	Identified
226453575	Predicted protein, no putative conserved domains have been detected*	Micromonas pusilla CCMP1545	gb|EEH50884.1	1	3.7	26.211	242	0.0015483			0.69511			→	0.69511
226461595	Predicted protein, no putative conserved domains have been detected*	Micromonas pusilla CCMP1545	gb|EEH58888.1	1	0.7	173.09	1620	0.00834165	1.7227	0.511		↑	↓		1.11685	0.767159
226516131	Predicted protein, no putative conserved domains have been detected*	Micromonas sp. RCC299	gb|ACO62126.1	1	2.4	45.534	420	0.0096106	0.52011			↓			0.52011
246880719	Hypothetical chloroplast protein RF1, no putative conserved domains have been detected*	Dunaliella salina	gb|ACS95031.1	7	2.8	278	2392	6.6553e-15	2.858	3.9117	1.5508	↑	↑	↑	2.7735	0.426435	Increased
300254348	Hypothetical protein VOLCADRAFT_101307, no putative conserved domains have been detected*	Volvox carteri f. nagariensis	gb|EFJ39150.1	1	13.7	16.868	146	0.0092256		Identified
300259138	Hypothetical protein VOLCADRAFT_96456, no putative conserved domains have been detected*	Volvox carteri f. nagariensis	gb|EFJ43368.1	2	0.3	344.8	3315	0.00012669			1.1167			→	1.1167
300259892	Hypothetical protein VOLCADRAFT_118887, containing pfam01465 GRIP domain*	Volvox carteri f. nagariensis	gb|EFJ44116.1	1	0.1	439.86	4212	0.00025149			Identified
300259896	Hypothetical protein VOLCADRAFT_95558, no putative conserved domains have been detected*	Volvox carteri f. nagariensis	gb|EFJ44119.1	1	1.3	97.847	937	0.00627785	Identified	1.042			→		1.042
300260071	Hypothetical protein VOLCADRAFT_106447, containing pfam14237 DUF4339 domain*	Volvox carteri f. nagariensis	gb|EFJ44293.1	1	2.8	28.906	249	0.107503	Identified		Identified
300260655	Hypothetical protein VOLCADRAFT_82641, containing smart00702 P4Hc, prolyl 4-hydroxylase alpha subunit homologues*	Volvox carteri f. nagariensis	gb|EFJ44873.1	1	3.6	33.871	309	0.00688864		Identified	Identified
300260911	Hypothetical protein VOLCADRAFT_94648, containing pfam10184 DUF2358 domain*	Volvox carteri f. nagariensis	gb|EFJ45127.1	1	4.4	37.434	344	0.0013996	Identified
300261087	Hypothetical protein VOLCADRAFT_106032, containing pfam04564 U-box domain*	Volvox carteri f. nagariensis	gb|EFJ45302.1	1	3.3	36.312	333	0.00607972		Identified	Identified
300261565	Hypothetical protein VOLCADRAFT_93843, no putative conserved domains have been detected*	Volvox carteri f. nagariensis	gb|EFJ45777.1	1	0.4	146.73	1476	2.0066e-09	Identified
300262347	Hypothetical protein VOLCADRAFT_121068, containing pfam04278 Tic22-like family*	Volvox carteri f. nagariensis	gb|EFJ46554.1	1	3.3	37.627	336	0.0039851			Identified
300265149	Hypothetical protein VOLCADRAFT_90172, no putative conserved domains have been detected*	Volvox carteri f. nagariensis	gb|EFJ49342.1	1	0.3	388.52	3835	0.0023882		Identified
300265561	Hypothetical protein VOLCADRAFT_104196, no putative conserved domains have been detected*	Volvox carteri f. nagariensis	gb|EFJ49752.1	1	1.5	109.45	985	1.86463e-05	6.0742		28.526	↑		↑	17.3001	0.917672	Increased
300266674	Hypothetical protein VOLCADRAFT_73445, containing pfam01466, Skp1, Skp1 family, dimerisation domain*	Volvox carteri f. nagariensis	gb|EFJ50860.1	2	12.05	18.055	158	1.32625e-09	0.77704		0.38856	→		↓	0.5828	0.47134
300267136	Hypothetical protein VOLCADRAFT_103570, containing TIGR00027 methyltransferase domain*	Volvox carteri f. nagariensis	gb|EFJ51321.1	1	1.6	98.832	857	0.000490152		Identified	Identified
300267283	Hypothetical protein VOLCADRAFT_87800, no putative conserved domains have been detected*	Volvox carteri f. nagariensis	gb|EFJ51467.1	1	0.9	155.54	1511	0.011703	0.45459			↓			0.45459
300268862	Hypothetical protein VOLCADRAFT_47345, containing cd07817 SRPBCC_8 domain*	Volvox carteri f. nagariensis	gb|EFJ53042.1	1	6.8	15.615	133	0.0014931			Identified
307104407	Hypothetical protein CHLNCDRAFT_54300, containing pfam03476 MOSC_N domain*	Chlorella variabilis	gb|EFN52661.1	1	1.6	89.527	880	0.0041806	Identified	Identified
307104420	Hypothetical protein CHLNCDRAFT_138637, no putative conserved domains have been detected*	Chlorella variabilis	gb|EFN52674.1	1	0.5	235.44	2269	0.006821	2.6479	1.9305	Identified	↑	↑		2.2892	0.221596	Increased
307104664	Hypothetical protein CHLNCDRAFT_26326, no putative conserved domains have been detected*	Chlorella variabilis	gb|EFN52917.1	2	14.8	12.08	115	0.00019207			2.2782			↑	2.2782
307108278	Hypothetical protein CHLNCDRAFT_144127, containing pfam09713 A_thal_3526 domain*	Chlorella variabilis	gb|EFN56518.1	1	1.7	57.594	579	9.768e-05	Identified
307109303	Hypothetical protein CHLNCDRAFT_143169, no putative conserved domains have been detected*	Chlorella variabilis	gb|EFN57541.1	1	2	72.549	690	0.0011585		Identified
307110877	Hypothetical protein CHLNCDRAFT_49951, no putative conserved domains have been detected*	Chlorella variabilis	gb|EFN59112.1	1	2	58.284	586	1.4271e-08		Identified
307111694	Hypothetical protein CHLNCDRAFT_56456, no putative conserved domains have been detected*	Chlorella variabilis	gb|EFN59928.1	1	0.4	311.74	2869	0.008681			1.1176			→	1.1176
a Database accession numbers from NCBInr. b The name of the proteins identified by LC-MS/MS and the functional categories of proteins according to the GO criteria, KEGG and NCBInr database. Protein names marked with an asterisk (*) have been edited by us depending on functional domain searching and similarity comparison according to the Gene Ontology criteria. c The plant species that the peptide…
