# Supplementary material for: Salinity-Induced Palmella Formation Mechanism in Halotolerant Algae Dunaliella salina Revealed by Quantitative Proteomics and Phosphoproteomics
Source: Front Plant Sci. 2017 May 23;8:810. doi: 10.3389/fpls.2017.00810 (PMC5441111; doi:10.3389/fpls.2017.00810)
Supplement: Supplementary file 7 [file Table7.XLS]

## Sheet: Sheet1
Supplemental Table S7. Summary of D. salina phosphoproteins homologs models target-template sequence alignment values, GMQE and QMEAN statistical parameters.
Protein name (Target)(a)	Gi Number(b)	Plant Species(c)	Protein Sequence(d)	Template(e)	Helix number(f)	β-Sheet number(g)	Conserved phosphoryaltion site location(h)	Method(i)	Resolution(j)	Sequence identity(k)	Sequence similarity(l)	Range(m)	Coverage(n)	GMQE(o)	MEAN4(p)
Cell structure (1)
Tubulin alpha chain (TUA)	2625154	Chloromonas sp. ANT3	MREAISIHIGQAGCQIGNTCWELYCLEHGIQPDGQMPSDKTIGGGDDAFNTFFSETGAGKHVPRAIFLDLEPTVIDEVRTGTYRQLFHPEQLISGKEDAANNFARGHYTIGKEIVDLALDRIRKLADNCTGLQGFLVFNAVGGGTGSGLGSLLLERLSVDYGKKSKLAFTVYPSPQVSTAVVEPYNSVLSTHSLLEHTDVAIMLDNEAIYDICRRSLDIERPTYTNLNRLIAQVISSLTASLRFDGALNVDITEFQTNLVPYPRIHFVLSSYAPIISAEKAYHEQLSVAEITNAVFEPASMMVKCDPRHGKYMACCLMYRGDVVPKDVNAAVATIKTKRTIQFVDWCPTGFKCGINYQPPTVVPGGDLAKVQRAVCMISNSTAIGEIFSRLDHKFDLMY…	4i50.1.C	22	16	WCPpT349GFK	X-ray	2.30 Å	0.8647	0.58	1 - 440	1	0.95	-1.05
Photosynthesis (1)
Pyruvate phosphate dikinase (PPDK)	158277740	Chlamydomonas reinhardtii	MRGGSPASGEKGHRRRKPVGRLLRRRRPRQGRRQARPRTPVQHPPPHSSHIHQRVFIFGKNKSQGDATMKNLLGGKGANLAEMSRIGLSVPPGLTITTDTCAEFHTNGRQLPAGCWEEILAGLRSVEEEMGCRLGDAAAPLLLSVRSGAAVSMPGMMDTVLNLGLNDACAAGLAARSGDERFAYDAYRWRFLDMYGDVVMGIPHHLFEEQLERLKAEQRVSEDTALTAADLRTLVARYKEVYKQLGQVFPEDPYEQLRLAIYAVFDSWRSERADVYRAVNGITGLTGTAVNVQAMAFGNMGPTSGTGVCFTRNPSTGERKLYGEYLINAQGEDVVAGIRTPEPIETLERSLPGAFKELLDNCALLEKHYKDMQDIEFTVQEGKLYMLQCRGGKRTGTAA…	1vbg.1.A	44	34	GGMpT506SHA	X-ray	2.30 Å	0.662	0.5	53 - 934	0.9	0.79	-1.84
Transcription (2)
Hypothetical protein VOLCADRAFT_82285, containing smart00658 RNA polymerase subunit 8 domain (RPB8)*	300261198	Volvox carteri f. nagariensis	MARSQPILFEDVFDVVDKDPDGKKFDSVSRFICHSDLYEMDLHIDLNVELFPLQRNDKFSLVLAWTLNLDATPGSEKYDAFPAISGRRTLMDNYDYVMYGKVFKYKDNNMKVEVYISFGGLLMKLAGDPAKLEPIEVDSNVYLLLKKL	5flm.1.H	1	9	pT72	EM	3.40 Å	0.5036	0.44	7 - 148	0.94	0.76	-2.91
Hypothetical protein VOLCADRAFT_120953, containing cd00268 DEAD-box helicases domain (DBH)*	300263278	Volvox carteri f. nagariensis	MAAPPVEQRTGFDDRAFDSKMQAFLTNNQDNFYTDWEESFESFDQMNLHENLLRGIYAYGFEKPSAIQAKGIVPFTKGLDVIQQAQSGTGKTATFCAGILNNLDYNLNECQALVLAPTRELAQQIEKVMRALGDFLQVKCHACVGGTSVREDARILGAGVQVVVGTPGRVFDMLRRRYLRADNIKMFVLDEADEMLSRGFKDQIYDIFQLLPPKLQVGVFSATLPPEALEITRKFMNKPVRILVKRDELTLEGIKQFYVDVDKEEWKLDTLCDLYETLAITQSVIFANTRRKVDWLTEKMRERDHTVSATHGDMEQNARDVIMREFRSGSSRVLITTDLLARGIDVQQVSLVINYDLPTQPENYLHRIGRSGRFGRKGVAINFIVKEDERMLQDIQRFY…	2vso.1.A	17	14	GpT147S	X-ray	2.60 Å	0.6267	0.48	38 - 413	0.91	0.72	-1.97
Protein synthesis (2)
Ribosomal protein S3a (RPS3a)	158283213	Chlamydomonas reinhardtii	MAVGKNKRISKGKKGGKKKASDPFAKKDWYDIKAPTMFTVRNVGKTLVTRTQGTKIASEALKGRVFEVSLADLQKNEDDAFRKMRLRVEDVQGRNCLTNFWGMDFTTDKLRSLVRKWQTLIEAHVDVKTTDGYTLRVFCISFTKKRQGQIKRTCYAQSAQIRQIRKKMMEIITREATSCDLKELVAKFIPESIGKDIEKSCQGIYPLQNTFIRKVKVLKAPKFDITKLMEVHGDYSEEVGAKIERPAAAAPAVEEAATA	5a2q.1.B	8	12	RVFEVpS69LADLQ	EM	3.90 Å	0.722	0.53	22 - 233	0.86	0.75	-1.88
Ribosomal protein S6 (RPS6)	158276036	Chlamydomonas reinhardtii	MKLNIAYPATGCQKKLEVDDEAKLRAFYDRRVAAEVDGEVLGEEFKGYVLKIAGGQDKQGFAMKQGVLTNARVRLLMTPGDQGFRGYGRRKGERRRKSVRGCIVSPDLAVLNLVIVKKGEQELPGLTDEEKPRIRGPKRASKIRKMFNLGKVDDVRKYVTIYSRERTDKNGKKHRKCPKIQRLVTPAALQRKRARKSLKKRQQEKNKTDAAEYHKLLMQRLKEQRERRSESLAKKRAMRVASQASKEA	5a2q.1.G	4	13	LpT127D	EM	3.90 Å	0.6481	0.48	1 - 234	0.94	0.81	-1.63
Protein degradation (2)
Hypothetical protein VOLCADRAFT_109434, containing cd00195 ubiquitin-conjugating enzyme E2 catalytic domain (UBC)*	300256553	Volvox carteri f. nagariensis	MLKLFSVKDKQKQQQEANAGAGKPGKLSAGELRIQKDMAELNLPPNITISFPDGKDKLMHFFIAIRPDEGIYRGGKFNFEFNIPTGYPHDAPKVLCTTKVYHPNIDLEGKICLNILREDWKPVLSISSVIYGLQFLFLDPNPDDPLNKEAAQMFVDNPRQFEQYVQRAIHYGTYINNVHFPSCTA	2nvu.1.C	6	11	pS6	X-ray	2.80 Å	0.6023	0.48	3 - 183	0.95	0.8	-1.47
Membrane AAA-metalloprotease (FtsH)	158279575	Chlamydomonas reinhardtii	MSAFTARPEALASKAGRRTFARNTEALRSQLLGLPKRSSRVTAKYSPKQLSENLASELVAKLPKAALASLLSLSTAGVATAADYFAPPTDANTTTTTATTQAPASMNFASSAPLAAPEVRSEYTLPEGNQWRYSEFVNAVEAGKVERVRFSKDGSQLQLTAVDGRRATVVLPNDPDLVDILAKNGVDISVSEGDQQGNYVALLGNILFPLIAFGGLFFLFRRSQNGGGGAGPMGGMGGAMDFGRSKSKFQEVPETGVVFDDVAGCDGAKLELQEVVDFLKNPDKYTALGAKIPKGCLLVGPPGTGKTLLAKAVAGEAGTPFFSCAASEFVEVFVGVGASRVRDLFEKAKSKAPCIIFIDEIDAVGRQRGAGMGGGNDEREQTINQLLTEMDGFEGNTGV…	1lv7.1.A	13	8	VGPPGpT304GKTLL	X-ray	1.50 Å	0.6842	0.5	259 - 504	0.34	0.23	-0.05
Signaling (1)
Hypothetical protein CHLNCDRAFT_136605, containing cd14137 glycogen synthase kinase 3 domain (GSK3)*	307105164	Chlorella variabilis	MDALKKITGKRSSSDAATEAATGSRREVSSASNQRATAEVQQQFKELTLSPAQREGKEPVFEGRVTEGDPNNVGHVITTAGGSGASKQVIRYLTERVVGNGSFGVVFQAKCIETSETVAIKKVLQDKRFKNRELQIIRMMSHPNIVQLKHCFYTTTEKDEVYLNLVLEYVPDTVYRINKHYTKNEQRMPIILVKLYTYQMLRALAHIHSIGVCHRDIKPQNLLVNINTHALKLCDFGSAKTLVRGEPNISYICSRYYRAPELIFGATDYTCAIDVWSVGCVMAELLLGSPLFPGESGVDQLVEIIKVLGTPTREEIHAMNPNYTEFKFPQIKAHPWAKVFSKRMPADAVELVSKLLVYSPAQRSTALDALRHAFFDELRDPACRLPNGRPLPPLFNWID…	4acg.1.B	17	13	LVRGEPNISpY251ICSRYYRAP	X-ray	2.60 Å	0.6727	0.5	71 - 401	0.78	0.71	-2.23
a The target protein names identified by LC-MS/MS and the functional categories of proteins according to the GO criteria, KEGG and NCBInr database. Protein names marked with an asterisk (*) have been edited by us depending on functional domain searching and similarity comparison according to the Gene Ontology criteria. The abbreviations for the protein names are indicated in the bracket after pro…
